# Supplementary material for: Application of TOPSIS method for flood susceptibility mapping using Excel and GIS
Source: MethodsX. 2023 Jun 15;11:102263. doi: 10.1016/j.mex.2023.102263 (PMC10320599; doi:10.1016/j.mex.2023.102263)
Supplement: Supplementary file 1 [file mmc1.xlsx]

## Sheet: SM1
		Supplementary Material (SM) 1: Evaluation matrix for TOPSIS MCDM Technique
		Criteria Type	Beneficial	Beneficial	Beneficial	Beneficial	Beneficial	Beneficial	Beneficial	Beneficial	Beneficial	Beneficial	Beneficial	Beneficial	Beneficial	Beneficial	Non-Beneficial	Non-Beneficial	Non-Beneficial	Non-Beneficial	Non-Beneficial	Non-Beneficial
		Assigned Weight	2	2	10	2	5	6	7	4	3	9	3	2	2	9	13	2	11	4	2	2
		Sample No.	Aspect	Curvature	Drainage density	Lineament density	MFI	mNDWI	TWI	Lithology	LULC	Geomorphology	Soil	SPI	TPI	Rainfall deviation	Elevation	Roughness	Slope	NDVI	STI	TRI
		S1	3	1	0.415292	0.128757	546.532	3	6.09906	3	2	1	1	3	4	159.456	53	0.459259	11.3129	0.278883	0.879548	16.3707
		S2	3	1	0.437475	0.169011	546.872	3	6.30135	3	1	1	1	3	2	159.259	66	0.515151	9.28101	0.248413	0.68872	11.7473
		S3	3	1	0.402433	0.75	547.923	5	7.52064	3	5	5	1	3	4	158.425	56	0.533334	3.6832	0	0.249416	4.69042
		S4	3	3	0.42236	0.75	547.717	5	5.94754	3	5	5	1	1	2	158.557	61	0.527778	4.43697	0	0	8.30662
		S5	4	1	0.452816	0.207147	546.761	2	9.16537	3	2	4	1	3	4	159.153	55	0.555556	4.2646	0.217748	0.707095	7.07107
		S6	1	1	0.187999	0.0177377	544.989	2	6.90102	3	2	1	1	2	4	159.225	49	0.37037	3.42275	0.412067	0.0861687	5.09902
		S7	4	3	0.449296	0.190227	547.128	3	5.33392	3	2	4	1	1	1	158.927	70	0.606838	8.15639	0.193867	0	25.1396
		S8	4	1	0.398574	0.135182	548.179	2	7.70062	3	3	4	1	3	4	158.144	55	0.428571	5.37557	0.199983	0.465659	9.59166
		S9	3	3	0.391568	0.141851	548.048	4	5.95049	3	3	5	1	1	4	158.29	55	0.5	4.42396	0	0	55.8122
		S10	4	3	0.456296	0.201664	547.128	2	5.45309	3	1	4	1	1	1	158.927	65	0.444445	7.25042	0.227863	0	12.8452
		S11	1	1	0.225525	0.144732	544.385	3	6.85332	3	1	1	1	3	2	159.613	64	0.527778	5.37557	0.263817	0.278388	8.42615
		S12	3	1	0.312304	0.027536	544.251	2	6.22679	2	2	1	1	2	4	160.206	50	0.4	6.69459	0.251642	0.0575138	5.19615
		S13	3	3	0.327401	0	543.735	2	5.97164	2	4	1	1	1	2	161.032	59	0.592593	4.33172	0.132955	0	5.2915
		S14	3	1	0.267897	0.10512	544.533	2	7.85087	3	4	1	1	1	1	159.557	69	0.6	1.98745	0.20322	0	69.6348
		S15	3	1	0.334888	0.186676	545.309	2	6.19324	3	2	4	1	3	3	160.284	53	0.311111	3.47309	0.326073	0.295223	5
		S16	1	3	0.324088	0.19012	545.309	3	5.63599	3	2	4	1	1	2	160.284	52	0.460317	6.04845	0.33901	0	7.93725
		S17	3	3	0.350298	0.173375	545.778	3	5.2847	3	4	4	1	3	1	160.191	65	0.478632	8.56194	0.200955	0.408184	14.4568
		S18	4	2	0.313424	0	544.053	3	6.31208	2	4	1	1	1	2	160.578	62	0.62963	3.08474	0.368237	0	4.89898
		S19	4	1	0.284009	0.0659364	544.375	2	12.2105	3	2	1	1	1	4	159.841	55	0.533334	0.762414	0.428072	0	8.544
		S20	4	3	0.438708	0.193012	547.19	2	6.42824	3	3	5	1	1	1	159.132	64	0.62963	2.74698	0.0510441	0	12.2474
		S21	2	1	0.470041	0.20771	547.048	2	6.88639	3	3	5	1	1	4	159.102	49	0.435185	1.73814	0.0648248	0	14.1774
		S22	4	3	0.366842	0.211592	545.309	3	5.25439	3	4	4	1	1	2	160.284	61	0.619047	8.82136	0.148283	0	9.79796
		S23	3	2	0.609841	0.0734981	542.89	3	6.5095	2	2	1	1	2	3	161.646	54	0.388889	5.0559	0.375728	0.21501	9.43398
		S24	4	1	0.364967	0	543.379	3	8.32205	2	2	1	1	3	4	161.418	58	0.407408	2.48084	0.409	0.226324	7.2111
		S25	3	3	0.447405	0.0153787	543.059	3	5.70887	2	1	1	1	3	1	161.658	60	0.518519	5.62611	0.218941	0.174165	9.74679
		S26	1	2	0.538361	0.263619	545.901	2	13.6043	3	3	5	1	3	4	160.077	44	0.375	0	0.0573701	0.3855	9.48683
		S27	3	3	0.355743	0	543.372	3	5.53752	2	1	1	1	1	1	161.482	64	0.518518	6.66896	0.210396	0	15.4596
		S28	4	3	0.252179	0.183667	543.585	2	6.88639	2	2	1	1	4	4	160.397	54	0.644444	1.73814	0.323197	1.91828	5.2915
		S29	2	2	0.569966	0.267607	545.518	2	12.4174	3	3	5	1	4	4	160.574	48	0.622222	0.681932	0.0569795	3.20233	9.64365
		S30	3	3	0.562935	0.263264	545.807	2	7.36414	3	3	5	1	3	2	160.264	51	0.434344	1.07815	0.24457	1.57628	10.2956
		S31	3	1	0.23581	0.164414	543.789	3	6.17321	3	2	1	1	1	4	160.198	53	0.444444	7.05944	0.271341	0	11.8743
		S32	3	2	0.522441	0.266232	544.928	2	11.1323	3	3	5	1	3	4	160.951	41	0.333333	0	0.120068	0.258612	8.06226
		S33	2	1	0.271293	0.182292	543.585	2	5.97785	3	1	1	1	3	3	160.397	47	0.497076	8.56194	0.23189	1.43507	21.8403
		S34	3	3	0.576965	0.0358932	542.773	3	6.83179	2	2	1	1	1	1	161.868	63	0.657407	1.83562	0.391143	0	11.0454
		S35	3	2	0.495699	0	542.669	2	7.59915	2	4	1	1	3	2	162.134	57	0.288889	1.70441	0.19987	0.32755	8.83176
		S36	4	3	0.514792	0.129678	543.134	2	5.23351	3	2	1	1	1	1	161.094	65	0.459259	9.00448	0.265336	0	15
		S37	4	1	0.396086	0.21817	544.398	5	7.49095	3	5	5	1	2	5	161.213	42	0.555556	4.7385	0	0.161368	8.66025
		S38	3	2	0.362296	0	543.751	3	11.2754	2	2	1	1	3	3	160.96	52	0.333333	0	0.419207	0.0612096	4
		S39	2	3	0.348657	0	543.735	3	5.77097	2	4	1	1	1	1	161.032	70	0.469136	5.28936	0.166896	0	16.3401
		S40	3	1	0.537729	0	542.538	3	5.71948	3	4	4	1	3	4	162.364	51	0.5625	11.0311	0.358284	0.714149	52.9245
		S41	3	3	0.313928	0.159559	543.342	3	5.94754	3	4	4	1	1	1	160.763	64	0.428571	4.43697	0.194571	0	8.94427
		S42	3	3	0.535001	0.274181	544.928	2	6.6121	3	2	5	1	3	4	160.951	50	0.444444	2.28616	0.17882	0.41628	5
		S43	4	1	0.436029	0.0799606	543.678	2	7.26267	2	4	1	1	2	3	160.605	54	0.5	2.3855	0.154374	0.0366731	4.58258
		S44	3	1	0.326163	0.215405	545.024	5	5.99615	3	5	4	1	3	5	160.614	41	0.492064	8.40892	0	0.345281	13.6382
		S45	4	3	0.406662	0.0971703	543.757	3	6.72368	3	4	4	1	1	1	160.464	64	0.305555	2.04502	0.358729	0	4.58258
		S46	2	2	0.477354	0.230085	546.221	2	11.2064	3	3	5	1	3	4	159.997	47	0.648148	0	0.0503845	0.397012	6.16441
		S47	2	1	0.500795	0.257157	544.395	2	5.07166	3	2	5	1	3	2	161.28	46	0.518519	10.5534	0.178656	0.49136	13.8203
		S48	3	1	0.39243	0.0102932	543.454	2	9.7783	2	2	1	1	1	2	161.178	55	0.396826	0.48221	0.269399	0	10.3441
		S49	3	1	0.432105	0.208173	546.655	2	7.14437	3	3	4	1	1	3	159.714	59	0.592592	6.68605	0.057367	0	8.24621
		S50	3	1	0.505764	0.108312	543.043	2	5.92454	2	2	1	1	1	2	161.245	61	0.611111	4.53975	0.337531	0	6.63325
		S51	2	3	0.205356	0.194625	543.821	3	5.29337	3	2	1	1	1	2	159.936	63	0.694445	8.48912	0.171844	0	10.0995
		S52	3	3	0.54553	0.277744	544.121	2	6.906	3	3	5	1	1	2	161.727	52	0.407408	1.70441	0.0554413	0	10.5357
		S53	4	2	0.297108	0.176465	543.104	4	9.95368	3	5	5	1	3	4	160.975	46	0.619047	0	0.113274	0.208312	7.2111
		S54	2	1	0.204877	0.194625	543.821	3	8.25145	3	5	5	1	3	5	159.936	38	0.515873	7.50475	0.159453	4.32115	16.8819
		S55	1	1	0.711147	0.0752317	542.522	2	8.16886	2	2	1	1	3	4	162.047	55	0.444445	0.964352	0.429414	0.586228	8
		S56	3	1	0.54882	0.279166	544.817	2	9.20858	3	3	5	1	1	1	161.151	63	0.444444	0.340978	0.0539655	0	17.1172
		S57	3	2	0.553391	0.281836	545.019	2	11.6584	3	3	5	1	3	4	161.021	44	0.472222	0	0.0520169	0.650218	8.30662
		S58	3	2	0.180596	0.0826151	545.624	3	10.1768	3	2	5	1	3	5	157.222	33	0.555555	0	0.342504	2.24896	15.1327
		S59	4	1	0.203731	0	547.335	2	8.16886	3	2	1	1	2	5	154.458	43	0.416667	0.964352	0.1846	0.123896	4
		S60	3	2	0.634025	0.257658	543.259	5	11.3486	3	5	5	1	3	4	162.347	42	0.544444	0.340978	0	1.34405	11.7473
		S61	2	3	0.285804	0.155781	546.826	2	5.33565	3	2	5	3	1	1	159.753	74	0.74074	8.1425	0.151524	0	10.3441
		S62	4	1	0.884327	0.0727672	542.15	4	11.2097	2	2	1	1	1	4	162.452	51	0.530864	1.40562	0.157512	0	9.21954
		S63	2	1	0.556792	0.135993	542.508	3	6.85269	3	2	1	1	3	4	161.727	54	0.252525	7.15559	0.405276	0.267269	13
		S64	1	1	0.569789	0.134366	542.508	3	10.1086	3	2	1	1	1	4	161.727	54	0.714286	0.762414	0.358097	0	7.14143
		S65	3	1	0.172772	0.093893	545.4	4	8.44768	3	5	4	1	3	4	157.529	43	0.423611	7.61742	0.0541405	2.41202	15.4919
		S66	2	1	0.638094	0.26655	543.417	3	7.59915	3	3	5	1	2	2	162.259	56	0.511111	1.70441	0.273453	0.0861687	4.89898
		S67	4	1	0.19877	0.0651523	545.563	3	9.65663	3	4	4	1	3	3	157.242	51	0.777778	0.762414	0.267402	0.107458	3.60555
		S68	2	3	0.199617	0.194625	543.821	3	4.6735	3	5	4	1	3	2	159.936	59	0.502924	15.5051	0.0900628	0.264835	21.6795
		S69	4	1	0.480021	0.201789	542.591	3	5.08093	3	1	4	1	1	3	162.686	53	0.435185	10.4582	0.204685	0	12.4499
		S70	1	3	0.561416	0.118466	542.771	3	5.95049	3	2	1	1	1	2	161.49	48	0.424243	4.42396	0.330528	0	18.1659
		S71	3	1	0.479101	0.207869	542.591	3	5.67535	3	2	4	1	1	2	162.686	60	0.309942	5.81661	0.195912	0	16.2788
		S72	3	1	0.467442	0.201156	543.179	2	8.02758	3	2	4	1	1	2	162.205	53	0.358974	3.88184	0.311448	0	14.2829
		S73	3	1	0.181929	0.194625	544.001	3	6.25879	3	1	4	1	3	2	159.701	61	0.606061	9.67712	0.224088	0.856105	12.6886
		S74	3	1	0.608344	0.24415	543.109	2	12.7011	3	3	5	1	4	4	162.428	44	0.422222	0.762414	0.0524154	1.36133	13.7477
		S75	3	1	0.158168	0.194625	544.184	2	6.11754	3	4	1	1	1	2	159.458	61	0.486111	3.74546	0.379767	0	8.60233
		S76	3	1	0.669923	0	542.281	2	8.91744	3	2	4	1	1	5	162.718	42	0.571429	4.09896	0.237045	0	15.0997
		S77	3	3	0.454887	0.233638	545.605	2	4.91336	3	4	1	1	1	1	160.756	67	0.503268	12.3122	0.179469	0	18.5203
		S78	2	3	0.158925	0.110802	545.182	2	5.3919	3	4	5	1	3	1	157.828	50	0.614815	15.1365	0.272664	0.379529	20.1494
		S79	3	1	0.135937	0.145985	544.443	2	6.90378	3	4	4	1	2	4	158.761	50	0.460317	5.11247	0.262945	0.0288813	6.78233
		S80	2	2	0.20991	0.0515195	545.803	3	12.5136	3	2	4	1	4	4	156.916	44	0.407407	0.681932	0.270066	2.84407	9.27362
		S81	4	2	0.503801	0.224631	543.179	5	9.90173	3	5	5	1	3	4	162.205	42	0.344444	0.681932	0	1.01018	8.60233
		S82	1	1	0.226874	0.0363329	546.049	3	10.0407	3	4	5	1	3	2	156.583	56	0.333333	0.964352	0.192415	0.0558022	4.3589
		S83	2	2	0.0741048	0	548.418	3	11.8632	3	2	1	1	3	4	152.709	42	0.333333	0	0.394941	0.683363	7.87401
		S84	4	2	0.550771	0.199543	542.235	5	11.7029	3	5	5	1	3	4	163.061	35	0.555555	0	0.00431927	1.95853	12.49
		S85	3	2	0.561523	0.240474	542.833	2	9.26053	3	3	5	1	2	4	162.571	43	0.740741	0	0.121037	0.165001	10.1489
		S86	3	3	1.07619	0.0310573	540.877	3	5.90526	3	2	4	1	1	1	163.92	56	0.393939	4.62777	0.205564	0	14.6969
		S87	3	3	0.573046	0.134575	542.107	2	6.3771	3	4	4	1	1	1	163.186	68	0.60606	2.89087	0.266592	0	11.3578
		S88	4	1	0.588322	0.169053	541.656	3	5.98652	3	2	4	1	2	2	163.537	61	0.603175	8.48912	0.255667	0.0791011	5.91608
		S89	4	1	0.830012	0.115817	541.019	2	7.59915	3	3	5	1	3	3	164.021	49	0.5	3.4058	0.0970917	0.196313	13.784
		S90	4	3	0.821961	0.100277	541.936	3	7.82229	2	1	1	1	1	2	162.453	59	0.425926	0.681932	0.238488	0	9.27362
		S91	4	1	0.24326	0.241473	544.759	2	6.24246	3	2	1	1	3	4	161.666	47	0.527778	6.59144	0.312987	0.302405	14.6969
		S92	1	2	0.281501	0	546.556	3	7.09883	3	2	1	1	1	4	155.791	46	0.611111	1.40562	0.293832	0	3.31662
		S93	2	1	0.364636	0.21017	546.079	2	12.4835	3	4	1	1	4	4	160.437	52	0.323232	3.6832	0.134437	5.89884	9.38083
		S94	2	3	0.63206	0.115833	541.822	2	6.29411	3	2	4	1	1	3	163.213	58	0.4	3.14055	0.188813	0	116.181
		S95	3	1	0.207225	0.183591	542.822	3	8.40386	2	2	1	1	3	4	160.986	53	0.396826	1.52456	0.135745	0.152917	5.91608
		S96	4	2	0.907662	0.0423856	541.582	3	8.80312	3	2	4	1	3	2	163.635	58	0.580247	1.02284	0.393968	1.01804	9.94987
		S97	2	2	0.87655	0.0787458	541.273	2	12.5759	3	4	5	1	3	4	164.042	49	0.488889	0.340978	0.154152	0.925897	9.48683
		S98	2	3	0.0996983	0.100598	546.336	3	5.01573	3	2	1	3	1	4	160.383	50	0.588235	11.1458	0.395986	0	15.6205
		S99	4	2	0.632841	0.237707	541.777	2	17.878	3	3	5	1	3	4	163.686	40	0.535354	0	0.12579	0.437999	11.7898
		S100	3	3	0.969726	0	541.143	2	6.16976	3	2	4	1	1	2	163.831	55	0.416667	3.55539	0.38398	0	9
		S101	3	2	0.521777	0.14516	542.254	3	10.3591	2	2	1	1	3	4	161.956	49	0.603175	0	0.402047	0.303987	6.40312
		S102	4	3	0.921596	0	541.139	2	6.53029	3	4	4	1	1	2	163.889	57	0.622222	2.48084	0.178823	0	13.0767
		S103	1	2	0.6443	0.275894	543.253	3	9.666	3	2	5	1	2	2	162.41	49	0.638889	0	0.298815	0.0104985	8.42615
		S104	3	3	0.183622	0.168851	543.026	3	7.71072	3	2	1	1	1	2	160.719	55	0.466666	0.762414	0.314013	0	6.16441
		S105	4	1	0.168195	0.117272	544.56	3	13.1463	3	2	1	1	4	4	158.529	46	0.539683	1.70441	0.41583	4.28784	5.91608
		S106	4	1	0.321914	0.194253	542.659	2	10.1086	3	2	1	1	3	4	161.373	50	0.466666	0.762414	0.148117	0.314907	5.91608
		S107	2	1	0.158228	0.124453	543.46	3	6.41123	3	1	5	1	2	1	159.862	57	0.650794	5.57486	0.203496	0.166601	7.93725
		S108	2	3	0.63817	0.281931	543.806	2	6.20788	3	3	5	1	1	2	162.06	62	0.555556	3.42275	0.0557947	0	14.7648
		S109	4	1	0.472127	0.269885	544.339	3	7.91658	3	2	1	1	3	4	161.835	49	0.377778	2.48084	0.390974	0.307221	8.88819
		S110	1	2	0.241634	0.241201	544.513	3	13.551	3	2	1	1	5	4	161.833	50	0.493827	0	0.389807	26.7864	11.6619
		S111	3	1	0.184914	0.152691	543.239	3	7.09883	3	2	1	1	1	4	160.156	56	0.428571	1.40562	0.123075	0	13.9284
		S112	3	1	0.163572	0.122723	543.688	3	7.12225	3	2	1	1	3	2	159.559	54	0.539683	4.11302	0.226261	0.285207	8.30662
		S113	1	3	0.220589	0	547.086	3	5.46978	3	2	1	1	1	2	154.744	51	0.470085	7.13168	0.211136	0	13
		S114	2	3	0.946558	0.0696215	541.391	3	7.36414	2	2	1	1	1	2	163.276	56	0.555556	1.07815	0.380102	0	7.2111
		S115	4	3	0.665023	0.14605	541.188	3	5.32032	3	4	4	1	1	1	163.965	61	0.434344	8.26659	0.23412	0	11.5326
		S116	2	3	0.166003	0	547.911	3	6.42824	3	2	1	1	1	3	153.589	49	0.5	2.74698	0.312467	0	4.47214
		S117	4	3	0.894213	0.0840333	540.891	2	7.01757	3	1	5	1	1	3	164.042	54	0.777778	1.52456	0.187915	0	6.245
		S118	4	3	0.927652	0.0752981	541.391	3	7.12914	2	2	1	1	2	2	163.276	57	0.466666	1.36367	0.36817	0.046115	6.7082
		S119	4	2	0.221476	0.194625	543.324	2	8.80312	3	2	1	1	3	4	160.463	49	0.444444	1.02284	0.341136	0.289701	12.9228
		S120	2	1	0.215381	0	547.359	2	10.1196	3	2	1	1	2	3	154.363	52	0.592593	1.98745	0.318782	0.0867432	4.89898
		S121	4	2	0.609917	0.281386	543.103	2	9.36273	3	3	5	1	3	5	162.643	41	0.430555	1.02284	0.0615726	0.314907	11.4018
		S122	1	2	0.562318	0.277802	543.375	2	9.36273	3	2	4	1	3	4	162.597	52	0.296296	1.02284	0.146194	0.252488	7.74597
		S123	3	3	0.548276	0.275138	543.375	2	6.32442	3	1	4	1	2	1	162.597	62	0.527778	3.04696	0.233703	0.0101411	3.60555
		S124	3	1	0.164208	0.123957	544.337	3	7.36414	3	4	1	1	3	4	158.83	47	0.638889	4.305	0.166804	0.280983	8.66025
		S125	4	1	0.218856	0	547.156	2	6.40568	3	2	1	1	2	4	154.53	45	0.422222	2.80956	0.269815	0.0912667	8.18535
		S126	3	2	0.324152	0.188231	542.876	3	9.26053	3	2	1	1	2	4	161.179	48	0.323232	0	0.390361	0.0190441	14.6969
		S127	4	1	0.479321	0.151861	542.622	3	6.28121	3	4	4	1	3	4	161.554	51	0.324786	9.4665	0.144507	0.51106	18
		S128	3	3	0.172061	0	547.814	3	5.87383	3	2	1	1	1	1	153.561	53	0.472222	4.77483	0.351471	0	7.28011
		S129	3	3	0.240326	0	546.834	3	6.37021	3	2	1	1	1	2	155.032	52	0.703704	2.91085	0.154723	0	6.85565
		S130	3	2	0.579892	0.19179	541.761	5	10.5133	3	5	5	1	3	4	163.492	36	0.555556	0	0	0.383421	5.91608
		S131	4	2	0.425823	0.221504	545.839	2	10.2202	3	4	1	1	3	4	160.598	52	0.5	0.681932	0.124661	0.511797	6.78233
		S132	2	1	0.497272	0.27651	544.116	3	7.37425	3	2	4	1	3	2	161.983	57	0.422222	5.32186	0.382467	0.694603	9.16515
		S133	3	1	0.51107	0.175469	541.927	3	7.12139	2	2	1	1	1	2	162.179	57	0.533334	2.74698	0.307131	0	5.47723
		S134	3	2	0.638319	0.241101	541.777	1	9.26053	3	3	5	1	3	4	163.686	38	0.622222	0	0.105294	0.237134	8.60233
		S135	4	3	0.487174	0.272471	544.339	3	6.671	3	2	1	1	1	3	161.835	53	0.444444	2.15554	0.317442	0	5.74456
		S136	4	1	0.442188	0.238741	545.324	2	8.55472	3	2	1	1	3	4	161.058	52	0.507937	4.90569	0.206771	0.916682	11
		S137	3	1	0.66773	0.282015	542.409	2	5.3623	3	3	5	1	1	3	163.222	47	0.416667	7.93114	0.0576669	0	10.9545
		S138	2	2	0.890816	0.0758517	542.15	2	10.6468	2	2	1	1	4	4	162.452	47	0.349206	0	0.268425	3.76763	6
		S139	1	3	0.242762	0.194625	542.793	3	6.21285	2	2	5	1	1	1	161.096	66	0.62963	3.4058	0.253082	0	6.85565
		S140	3	1	0.541724	0.280784	544.933	3	7.04615	3	3	4	1	1	4	161.201	57	0.555555	4.43697	0.344661	0	6.48074
		S141	3	1	1.05812	0.00632079	540.794	3	6.09247	3	5	5	1	3	2	164.104	58	0.345679	11.3858	0.164676	0.713366	17.2337
		S142	2	1	0.235089	0.0127634	546.299	3	8.15516	3	2	1	1	3	4	156.244	46	0.638889	2.93068	0.147932	0.232328	5.09902
		S143	4	3	0.286222	0.194625	542.452	2	5.56549	2	2	1	1	1	1	161.557	69	0.452991	6.4866	0.328444	0	12.2066
		S144	1	2	0.219193	0.195496	545.793	4	9.666	3	4	1	1	3	4	160.67	52	0.47619	0	0.102956	0.285207	9.05539
		S145	4	1	0.278882	0	546.556	3	9.54902	3	2	1	1	3	5	155.791	44	0.539683	2.1823	0.320642	0.570126	6
		S146	4	1	0.221295	0	547.213	3	12.7904	3	2	1	1	4	4	154.398	45	0.361111	3.47309	0.16438	6.67835	5.91608
		S147	3	2	0.982656	0	539.961	2	6.29411	3	2	5	1	1	1	165.095	59	0.444445	3.14055	0.195582	0	8.42615
		S148	1	2	0.742176	0.154481	540.431	4	13.056	3	3	5	1	3	4	164.758	41	0.380953	0	0	0.555139	7.81025
		S149	3	1	0.187672	0.175522	542.269	2	7.41528	2	1	1	1	2	3	161.641	53	0.414142	6.12372	0.284772	0.191131	10.8628
		S150	3	2	0.929788	0.0757446	540.114	2	6.27112	3	2	5	1	1	4	164.856	52	0.305555	3.21345	0.0868393	0	8.94427
		S151	3	3	0.76005	0.0822643	540.495	4	6.6121	2	1	4	1	1	1	163.967	62	0.388889	2.28616	0.118503	0	4.24264
		S152	3	1	0.525201	0.168771	541.4	3	6.16976	2	4	1	1	3	4	162.8	52	0.277778	3.55539	0.172553	0.314805	9.74679
		S153	4	3	0.192884	0	547.513	3	7.09883	3	4	1	1	1	3	153.982	49	0.518519	1.40562	0.149654	0	5.65685
		S154	3	2	0.556584	0.149637	541.02	3	6.42824	2	2	1	1	2	1	163.217	56	0.388889	5.48139	0.21891	0.0967536	6.245
		S155	4	1	0.215047	0.246451	543.196	3	8.75044	3	2	1	1	3	4	162.959	49	0.555556	1.07815	0.40049	2.10495	7.2111
		S156	3	2	0.290582	0	545.457	2	10.6468	3	5	5	1	3	4	157.168	39	0.462963	0	0.107421	0.312709	5.83095
		S157	3	1	0.171531	0.109961	543.357	3	11.3426	3	3	1	1	4	4	159.929	51	0.515152	1.83562	0.29696	4.18974	12.2474
		S158	3	2	0.619706	0.112096	540.61	3	10.4613	2	4	4	1	3	4	163.796	52	0.555556	0.340978	0.184387	0.122969	7.34847
		S159	3	3	0.198404	0.235031	543.435	3	5.61893	3	2	1	1	1	1	162.796	64	0.507936	6.1517	0.222031	0	20.0499
		S160	4	2	0.411075	0.256197	543.278	2	15.7022	3	2	1	1	5	4	162.784	49	0.395062	1.40562	0.404787	24.6286	13.4164
		S161	2	1	0.302877	0	545.467	4	13.487	3	5	1	1	4	4	157.109	45	0.619048	0.48221	0.103658	5.29462	46.2061
		S162	2	3	0.552154	0.154994	541.02	3	8.56738	2	2	1	1	3	3	163.217	51	0.263889	0	0.347053	0.0821336	9.32738
		S163	3	1	0.242142	0.255587	543.738	2	12.2804	3	2	1	1	4	4	162.474	53	0.469136	2.74698	0.372465	7.82951	8.12404
		S164	3	2	1.10486	0	540.399	2	10.5133	3	2	5	1	3	4	164.527	45	0.511111	0	0.14962	1.49692	17.9444
		S165	4	1	0.0465908	0.00310322	546.395	2	6.26553	3	2	1	3	1	2	160.507	62	0.4	3.23141	0.362473	0	4.89898
		S166	3	3	0.217179	0.2197	544.474	3	6.19324	3	2	1	1	1	3	161.972	56	0.460317	3.47309	0.417798	0	9.59166
		S167	3	1	0.357134	0	552.053	3	9.1559	3	4	4	1	3	2	146.671	61	0.444444	1.07815	0.129025	0.266722	5.74456
		S168	2	2	0.302068	0	545.457	5	15.0642	3	5	5	1	4	4	157.168	33	0.462963	0	0	13.2111	12.3693
		S169	3	2	0.359037	0	552.053	3	7.36414	3	4	4	1	1	2	146.671	62	0.422222	1.07815	0.112488	0	4.12311
		S170	3	2	0.28783	0	545.175	3	10.7127	3	4	4	1	3	4	157.54	47	0.416667	0.340978	0.213056	0.283779	4.3589
		S171	2	3	0.0457685	0	549.021	2	5.4664	3	4	4	1	1	2	151.844	54	0.518518	7.15559	0.113653	0	12.49
		S172	3	2	0.589482	0.27431	542.106	3	11.783	3	2	4	1	3	4	163.689	49	0.377778	1.07815	0.329257	0.317809	4.89898
		S173	2	2	0.220357	0.226032	544.474	3	12.1509	3	2	1	1	3	4	161.972	46	0.65873	0	0.419165	1.48601	12.8062
		S174	2	2	0.288603	0	546.03	3	11.5631	3	1	1	1	3	3	156.406	44	0.48366	0	0.100029	0.345281	15.0997
		S175	2	1	0.670011	0.224171	541.278	1	8.16886	3	3	5	1	3	4	164.138	46	0.45679	0.964352	0.095411	0.321698	10.4403
		S176	2	2	0.880355	0.12615	540.637	2	10.87	3	5	5	1	3	4	164.421	34	0.527778	0	0.0547676	0.0873666	5.09902
		S177	4	3	0.914828	0.00797847	540.383	2	6.42824	3	2	5	1	1	1	164.39	67	0.638889	2.74698	0.233051	0	4.69042
		S178	3	3	0.758989	0.0886035	540.784	3	6.46	2	1	4	1	1	1	163.703	70	0.428571	2.66124	0.170631	0	14.4222
		S179	2	3	0.561893	0.272871	542.106	3	5.92454	3	1	4	1	1	1	163.689	61	0.555556	4.53975	0.176017	0	8.60233
		S180	2	1	0.473315	0.263866	543.278	2	6.42824	3	2	1	1	1	4	162.784	52	0.530864	5.48139	0.364777	0	13
		S181	1	1	0.662058	0.252933	541.568	3	7.0374	3	3	5	1	3	4	163.981	50	0.636364	4.47579	0.0238652	0.418765	13.5647
		S182	4	1	0.287546	0	553.287	2	7.41682	1	4	1	1	1	2	144.452	59	0.296296	1.02284	0.108251	0	7
		S183	3	2	0.312479	0	553.091	4	10.3591	1	5	5	1	3	4	144.891	43	0.648148	0	0.125569	0.796283	11.8322
		S184	3	1	0.0782946	0	545.835	3	9.56834	3	2	1	3	3	4	160.925	54	0.37037	3.6832	0.322271	0.590046	8.83176
		S185	3	1	0.195219	0.186079	544.188	3	6.65865	3	2	1	1	2	4	162.279	55	0.515873	4.35828	0.40649	0.139822	13.784
		S186	1	2	0.583992	0.273043	542.106	3	12.229	3	2	4	1	3	4	163.689	48	0.388889	0.681932	0.354116	0.175482	5.65685
		S187	4	1	0.313153	0	545.27	3	7.82229	3	2	1	1	1	4	157.251	52	0.25926	0.681932	0.349602	0	3.60555
		S188	1	3	0.0436311	0	544.74	2	5.50736	3	2	1	3	1	3	161.895	60	0.474074	6.87123	0.233493	0	17.2337
		S189	3	1	0.348316	0	552.908	3	12.0707	2	4	1	1	4	4	145.084	51	0.416667	3.23141	0.228044	7.68529	10.4881
		S190	4	1	0.139743	0	548.952	3	5.95478	3	4	1	1	3	2	151.846	49	0.345679	13.0129	0.105308	0.209924	12.3288
		S191	4	1	0.11658	0.0653026	544.72	2	9.39407	3	2	1	3	3	4	161.815	58	0.542484	5.78696	0.333584	0.47213	16.2788
		S192	4	3	0.108675	0	554.273	3	6.83179	1	2	1	1	3	2	142.022	47	0.541667	1.83562	0.315339	0.263985	8.60233
		S193	3	2	0.146037	0	541.251	3	9.61405	2	1	5	1	3	4	162.705	45	0.430555	0.681932	0.159826	0.685132	12.4499
		S194	3	1	0.586568	0.26377	541.224	3	7.47572	3	4	1	1	1	1	164.533	63	0.488889	0.964352	0.171955	0	4.47214
		S195	3	2	0.507568	0	551.245	3	10.9653	3	4	4	1	3	4	147.86	25	0.497355	0	0.168543	4.0375	47.085
		S196	2	2	0.751263	0	539.181	2	11.7454	3	3	5	1	3	4	165.584	42	0.458333	0	0.0583162	0.507112	8.88819
		S197	1	3	0.293126	0	545.494	3	5.88151	3	1	5	1	3	1	157.033	55	0.425926	4.7385	0.221373	1.59492	10.6301
		S198	3	3	0.57357	0.251478	540.877	2	6.56953	3	2	1	1	1	3	164.893	50	0.492063	2.3855	0.26623	0	10.7703
		S199	2	2	0.287946	0	546.423	5	11.1323	3	5	5	1	3	4	155.377	20	0.420875	0	0	2.87073	35.8469
		S200	3	3	0.301051	0	545.596	3	6.10128	3	2	4	1	1	2	156.392	61	0.444445	3.80669	0.255919	0	10.8628
		S201	3	1	0.280161	0	549.405	2	7.42304	3	2	1	1	3	3	151.138	55	0.603175	6.07679	0.129428	0.489321	6.9282
		S202	4	1	0.220108	0.0149117	542.869	2	7.01757	3	4	1	1	1	2	160.388	54	0.666667	1.52456	0.243038	0	2.82843
		S203	4	1	0.154674	0.134172	542.329	2	6.05545	2	2	1	1	3	4	161.501	52	0.311111	3.98466	0.167776	0.449403	10.8167
		S204	3	2	0.0463958	0	554.948	2	12.8714	1	2	1	1	4	4	140.736	44	0.333333	0	0.147791	2.64296	8
		S205	4	1	0.601525	0.109241	540.484	2	9.20858	2	2	4	1	3	4	163.844	52	0.619047	1.70441	0.248618	0.399305	8
		S206	4	3	0.58705	0.108254	540.244	2	7.47572	2	2	4	1	1	3	164.063	51	0.444445	0.964352	0.160974	0	5.74456
		S207	1	2	0.945447	0	538.774	2	5.94754	3	2	5	1	1	1	165.821	57	0.47619	4.43697	0.0790932	0	6.63325
		S208	1	2	0.739774	0	539.181	2	10.1768	3	3	5	1	3	4	165.584	44	0.444445	0	0.0750738	0.141833	5.56776
		S209	4	1	0.553591	0	551.709	2	6.61707	3	4	1	1	3	4	147.055	51	0.3	6.79611	0.365706	0.326417	9.94987
		S210	2	3	0.27318	0	544.324	3	6.15174	3	4	1	1	1	1	158.607	58	0.611111	3.61987	0.354459	0	9.21954
		S211	4	2	0.837295	0.0299084	538.775	2	12.099	3	3	5	1	3	4	166.083	50	0.513889	0.681932	0.0534635	1.29004	7.34847
		S212	2	2	0.126506	0.0362234	542.78	3	9.666	3	2	1	1	2	4	163.585	48	0.288889	0	0.421012	0.093575	4.89898
		S213	3	1	0.421974	0	552.818	3	12.4204	2	1	1	1	4	4	145.179	48	0.592592	1.07815	0.258272	2.15564	11.5326
		S214	2	2	1.00318	0	539.274	3	5.92454	3	2	5	1	1	1	165.64	61	0.444444	4.53975	0.229287	0	10.4881
		S215	3	3	0.636538	0.0925914	540.216	3	6.56953	2	2	4	1	1	4	164.223	51	0.555555	2.3855	0.236887	0	4.58258
		S216	3	1	0.0466966	0.00273566	545.332	2	9.34873	3	2	1	3	3	4	161.468	54	0.435898	4.43697	0.257048	1.41899	13.4536
		S217	3	3	0.298542	0	545.924	3	7.12914	3	2	4	1	1	2	155.954	57	0.477778	1.36367	0.309336	0	10.4403
		S218	2	1	0.240923	0	546.737	3	6.98726	3	2	1	1	1	4	154.95	47	0.388889	3.14055	0.236409	0	6.55744
		S219	4	1	0.884463	0.0345928	539.62	2	6.25183	3	2	5	1	2	4	165.253	53	0.320988	6.5305	0.11304	0.21501	8.18535
		S220	2	1	0.776948	0.180784	539.648	3	8.31942	3	2	1	1	3	2	165.773	56	0.577778	2.07321	0.199706	0.105944	7.54983
		S221	1	1	0.0562085	0	544.18	2	8.30931	3	2	1	3	3	4	162.39	58	0.488889	2.93068	0.232619	0.211863	8.94427
		S222	4	2	0.0134928	0.0465647	545.388	2	10.7646	3	2	1	3	3	4	161.516	57	0.583333	0	0.39653	0.0437519	4.69042
		S223	4	1	0.797482	0.163522	539.772	2	6.72022	3	3	5	1	2	4	165.509	49	0.632479	4.09896	0.0616045	0.177955	12.49
		S224	4	3	0.225029	0	553.818	3	5.5197	1	4	1	1	1	1	142.904	60	0.477778	6.78771	0.208298	0	10.247
		S225	1	2	0.491798	0.235008	541.308	3	8.80933	3	2	1	1	3	4	164.602	51	0.6	0.762414	0.266857	0.23776	8.88819
		S226	3	1	0.283013	0	546.737	3	7.79198	3	2	1	1	3	4	154.95	47	0.527778	1.40562	0.276035	0.127218	3.60555
		S227	2	1	0.0113448	0.0566317	545.701	3	5.37127	3	4	1	3	3	1	161.29	66	0.492063	15.437	0.144739	0.868253	17.6352
		S228	4	2	0.100454	0	554.334	3	10.1768	1	4	1	1	3	4	141.979	37	0.62037	0	0.19581	0.6569	10
		S229	1	1	0	0.0440959	545.08	2	7.54823	3	2	1	3	3	4	161.74	55	0.414815	4.47579	0.216336	1.43515	14.0357
		S230	4	1	0	0.07592	546.289	3	6.3634	3	4	1	3	3	4	160.829	60	0.481482	5.84611	0.15111	0.336647	12.7279
		S231	4	3	0.10998	0.0634331	545.267	2	7.23296	3	2	1	3	1	2	161.331	58	0.583333	1.22924	0.358347	0	6.85565
		S232	2	3	0.547537	0.160456	541.177	3	6.78257	2	4	1	1	2	1	163.003	59	0.488889	1.92816	0.134371	0.0197136	6.78233
		S233	2	1	0.876123	0.0326846	539.183	2	6.55942	3	3	5	1	1	2	165.654	56	0.361111	2.40969	0.0831237	0	5
		S234	3	3	0.401538	0	552.212	3	5.13872	3	4	1	1	1	2	146.343	63	0.598291	9.88291	0.175519	0	13.1909
		S235	2	3	0.222827	0	547.795	3	6.46	3	2	1	1	1	2	153.443	53	0.555555	2.66124	0.396476	0	5.65685
		S236	3	3	0.25196	0	548.58	3	6.31821	3	2	1	1	1	2	152.29	50	0.422222	3.06591	0.362904	0	4.58258
		S237	2	1	0.29973	0	544.603	2	10.7127	3	2	1	1	1	4	158.243	50	0.481481	1.02284	0.442461	0	3.4641
		S238	4	3	0.0815473	0	545.291	2	6.55942	3	2	1	3	1	1	161.406	72	0.543209	2.40969	0.231569	0	14.6629
		S239	3	1	0.53114	0	551.245	3	10.8544	3	4	4	1	4	4	147.86	41	0.615616	1.44636	0.186446	16.4175	40.5339
		S240	3	2	0.205391	0.146131	542.114	2	13.01	2	2	1	1	3	4	161.776	47	0.433333	0	0.16928	0.934499	9.79796
		S241	3	3	0.03697	0	554.898	3	6.70998	1	2	1	1	1	3	140.736	50	0.361111	2.07321	0.31121	0	6.16441
		S242	3	3	0.286203	0	544.324	3	6.05911	3	4	1	1	1	3	158.607	49	0.466666	3.97013	0.293734	0	5.19615
		S243	1	2	0.532723	0	550.681	2	9.666	3	2	4	1	2	4	148.635	40	0.433333	0	0.0850228	0.243256	17.1172
		S244	3	1	0.776233	0.117715	539.165	2	15.7956	3	3	4	1	3	4	166.017	49	0.555555	1.07815	0.0600354	0.727077	4
		S245	4	3	0.780761	0.0583007	538.859	3	5.77304	3	5	4	1	1	2	166.114	54	0.430555	5.27848	0.0336439	0	8.94427
		S246	4	3	0.124579	0	554.049	3	6.906	1	2	1	1	3	4	142.461	46	0.5	1.70441	0.383897	0.353506	3.87298
		S247	2	1	0.114341	0	544.166	2	6.6121	3	2	1	3	3	4	162.307	59	0.430555	2.28616	0.42118	0.594142	15.1987
		S248	3	1	0.939117	0.0836786	539.719	3	6.29411	3	5	5	1	3	4	165.269	48	0.592592	3.14055	0.046683	0.208579	8.48528
		S249	1	3	0.0736695	0	554.781	3	6.53981	1	4	1	1	1	1	141.131	56	0.638889	2.45735	0.174902	0	5.91608
		S250	2	2	0.10943	0	544.45	2	12.2531	3	2	1	3	1	4	162.102	47	0.495726	0.340978	0.362372	0	12.4499
		S251	2	2	0.305502	0	553.249	2	10.3591	3	4	1	1	3	4	144.541	47	0.407407	0	0.191806	0.0939003	2.82843
		S252	3	1	0.649481	0.0369106	539.413	2	6.70998	2	2	5	1	1	4	165.09	47	0.444444	2.07321	0.123139	0	12.53
		S253	4	3	0.111982	0.0763675	545.267	2	7.71072	3	2	1	3	2	2	161.331	58	0.444444	0.762414	0.220705	0.0125644	3.16228
		S254	4	3	0.284956	0	547.585	2	7.52494	3	2	1	1	2	3	153.691	50	0.688889	1.83562	0.441277	0.0366731	4.79583
		S255	2	3	0.930494	0.0615189	540.061	2	5.97164	3	2	5	1	1	2	164.851	53	0.472222	4.33172	0.202951	0	12.7671
		S256	3	2	0.900904	0.0966462	539.389	5	8.56738	3	5	5	1	3	4	165.668	45	0.711111	0	0	0.111185	6.08276
		S257	3	1	0.19887	0	547.593	3	12.2751	3	2	1	1	4	4	153.82	44	0.533333	0.762414	0.171507	2.53583	10.9545
		S258	2	3	0.226433	0	547.687	3	7.12914	3	4	1	1	1	1	153.641	52	0.622222	1.36367	0.104303	0	6.78233
		S259	3	2	0.212317	0	548.58	2	5.60096	3	2	1	1	1	2	152.29	47	0.460317	6.26234	0.425756	0	12.53
		S260	4	1	0.549302	0.130272	540.409	2	5.80241	2	2	4	1	3	4	163.844	52	0.455556	10.1722	0.187268	0.391632	10.0995
		S261	3	1	0.0774113	0	545.291	2	11.7524	3	2	1	3	3	4	161.406	56	0.472222	0.48221	0.27725	0.309591	5.2915
		S262	2	3	0.310408	0	544.628	3	5.83597	3	4	5	1	3	2	158.085	55	0.590278	9.84326	0.147991	0.271798	15.8114
		S263	3	2	0.362898	0	552.908	3	10.1249	2	4	1	1	4	4	145.084	55	0.472222	1.02284	0.251035	6.58359	13.8924
		S264	2	1	0.984163	0	539.571	2	7.69837	3	2	5	1	3	4	165.03	52	0.444445	3.08474	0.144414	0.176435	7.4162
		S265	3	1	0.416757	0.142255	541.341	3	11.6421	2	2	1	1	1	3	162.707	53	0.4	1.40562	0.374212	0	5.56776
		S266	4	3	0.445758	0	551.938	3	5.11147	3	4	1	1	1	2	146.799	61	0.585185	10.1503	0.208952	0	15.6205
		S267	1	2	0.812997	0.0371291	538.811	5	10.5949	3	5	4	1	3	4	166.103	50	0.722222	0.340978	0	0.0548089	3.31662
		S268	3	1	0.162099	0	548.766	3	8.29229	3	2	1	1	3	3	152.067	48	0.411111	3.4058	0.292528	0.591539	9.16515
		S269	4	2	0.59982	0.105632	540.484	2	6.3771	2	2	4	1	3	3	163.844	52	0.577778	2.89087	0.188106	0.179653	4.58258
		S270	3	3	0.251058	0	553.959	3	6.05911	1	4	1	1	1	2	142.788	55	0.458333	3.97013	0.166755	0	7.28011
		S271	2	2	0.241839	0.168306	542.261	3	8.97358	3	2	1	1	3	4	163.946	52	0.47619	1.07815	0.198364	0.13855	9.84886
		S272	3	2	0.920635	0.0109589	539.967	2	5.7351	3	2	5	1	1	1	164.771	60	0.428571	5.48139	0.179205	0	7.07107
		S273	1	1	0.964328	0	539.558	2	12.4203	3	2	5	1	4	4	165.095	50	0.351852	1.22924	0.247266	2.70305	8.544
		S274	4	1	0.132503	0.0898803	541.849	3	6.31667	2	1	1	1	1	2	162.006	58	0.460317	6.12372	0.187663	0	7.87401
		S275	2	1	0.0824929	0	554.547	3	10.324	1	4	1	1	3	2	141.553	49	0.583333	1.22924	0.205601	0.145255	7.81025
		S276	2	3	0.0794199	0	554.489	3	5.76481	1	1	1	1	1	1	141.589	55	0.486111	5.32186	0.196213	0	8.24621
		S277	2	1	0.795127	0.0464664	538.811	5	6.75226	3	5	4	1	2	2	166.103	54	0.4	1.98745	0	0.0772801	6.08276
		S278	3	3	0.20987	0	542.536	2	5.46081	3	4	1	1	1	1	160.763	65	0.375	7.19526	0.187171	0	9.84886
		S279	3	3	0.871667	0.0369544	539.217	2	6.75226	3	3	5	1	1	2	165.677	56	0.333334	1.98745	0.0660037	0	6.32456
		S280	1	1	0.149296	0.142668	543.081	3	6.04283	3	1	1	1	3	2	163.265	60	0.533333	8.03051	0.244663	0.491254	10.1489
		S281	4	2	0.437158	0	552.378	2	10.1249	3	1	1	1	3	4	146.001	49	0.488889	0.340978	0.181601	0.199755	4.47214
		S282	3	1	0.874395	0	538.923	2	9.80102	3	5	5	1	3	4	165.533	50	0.361111	2.07321	0.0475208	0.230355	4
		S283	1	3	0.636454	0.251043	540.837	3	6.6121	3	1	1	1	1	1	164.788	63	0.577778	2.28616	0.168335	0	10.247
		S284	3	3	0.249303	0	553.818	3	6.6121	1	4	1	1	1	2	142.904	52	0.412698	2.28616	0.1507	0	6.9282
		S285	3	1	0.865272	0	538.394	2	10.6342	3	3	5	1	3	4	166.176	50	0.380953	1.22924	0.0741318	0.496265	8.77496
		S286	2	2	0.105126	0	554.273	3	9.26053	1	2	1	1	2	4	142.022	45	0.444445	0	0.383556	0.045302	4.58258
		S287	3	2	0.613711	0.033581	539.547	2	9.26053	2	2	5	1	2	4	164.903	42	0.703704	0	0.0917305	0.0278286	3
		S288	3	1	0.520629	0.253786	541.978	2	16.5887	3	2	1	1	4	4	163.902	56	0.488889	0.681932	0.379844	13.816	8.544
		S289	3	1	0.0911331	0	543.323	3	5.76481	3	2	1	1	1	2	163.204	64	0.444445	5.32186	0.196274	0	7.74597
		S290	3	2	0.0992519	0	544.45	2	10.3591	3	2	1	3	3	4	162.102	37	0.694444	0	0.416771	0.808049	15.6525
		S291	2	1	0.143853	0	548.321	2	6.96489	3	2	1	1	3	1	152.749	56	0.388889	4.81088	0.297838	0.208579	7.61577
		S292	2	3	0.660083	0.269243	541.192	3	5.79858	3	2	4	1	1	2	164.42	58	0.488889	5.14611	0.336688	0	8.06226
		S293	4	1	0.934683	0	539.967	2	8.33311	3	2	5	1	3	2	164.771	56	0.37037	2.04502	0.16619	0.151186	3.60555
		S294	1	1	0.0318274	0	544.475	3	6.78945	3	2	1	3	3	2	162.177	62	0.398148	7.61742	0.206526	0.47213	12.083
		S295	4	1	0.434585	0	552.818	2	9.55516	3	1	1	1	3	4	145.179	51	0.388889	0.964352	0.169633	0.486755	4.3589
		S296	3	2	0.292764	0	546.423	3	10.7646	3	4	5	1	3	4	155.377	22	0.510101	0	0.0822916	0.740992	22.1359
		S297	3	3	0.494941	0.168042	541.149	3	5.54931	2	4	1	1	1	1	162.955	61	0.566667	6.59144	0.225372	0	9.53939
		S298	4	2	0.4618	0	552.378	3	9.95368	3	5	5	1	3	4	146.001	44	0.333334	0	0.124343	1.38075	6.16441
		S299	2	3	0	0.0838102	546.642	3	5.77304	3	2	1	3	1	4	160.595	57	0.617284	5.27848	0.421793	0	9.74679
		S300	3	2	0.705922	0.0388535	539.697	2	9.666	2	4	5	1	3	4	164.829	47	0.533334	0	0.140516	0.207105	4.79583
		S301	4	2	0.448047	0.246809	542.417	3	11.4058	3	2	1	1	3	4	163.606	51	0.37037	0.340978	0.389467	0.158083	2.64575
		S302	3	3	0.982631	0	539.225	2	6.53981	3	2	5	1	1	1	165.3	54	0.633333	2.45735	0.0498263	0	9.38083
		S303	3	3	0.534393	0	551.996	2	7.36414	3	4	1	1	1	1	146.583	63	0.666667	1.07815	0.216427	0	11
		S304	3	2	0.603454	0	538.466	2	11.2064	3	3	5	1	3	4	165.874	41	0.62963	0	0.148836	1.35829	8.60233
		S305	2	1	0.606188	0	539.142	2	7.6289	3	3	5	1	3	4	165.341	51	0.604938	2.48084	0.0660004	0.29692	9.11043
		S306	4	1	0.0147195	0	543.334	2	8.96348	3	2	1	3	1	4	163.185	60	0.555556	3.04696	0.179079	0	14.7309
		S307	4	3	0	0.106783	546.77	2	6.15174	3	4	1	3	1	4	160.597	56	0.444444	3.61987	0.348802	0	5.38516
		S308	3	3	0.303929	0	545.672	3	5.40813	3	4	4	1	3	1	156.246	67	0.31624	7.58006	0.203136	0.278951	15.6844
		S309	4	1	0.58766	0	551.595	2	9.99603	3	4	1	1	1	4	147.183	52	0.622222	2.48084	0.197052	0	5
		S310	1	1	0.0010761	0	555.72	2	6.72022	1	4	3	1	3	2	138.683	54	0.587302	4.09896	0.155525	0.256817	6.40312
		S311	2	2	0.222458	0.10144	541.947	2	8.51544	3	2	1	1	1	4	164.277	52	0.604167	0.340978	0.375579	0	14.6969
		S312	4	2	0.0347979	0	555.19	2	10.6468	1	2	3	1	3	4	139.921	50	0.533334	0	0.158009	0.18021	9
		S313	4	1	0.502251	0	552.456	2	7.47074	3	1	1	1	3	4	145.748	53	0.47619	4.83476	0.16155	0.348893	7.4162
		S314	1	3	0.139345	0	541.024	3	5.95049	2	2	1	1	2	1	162.901	59	0.666667	4.42396	0.0804535	0.0814941	8
		S315	2	1	0.244247	0	542.781	3	6.13649	3	4	1	1	3	2	160.405	55	0.555556	7.32069	0.215684	0.264835	10.9545
		S316	3	3	0.605644	0	551.483	2	6.32442	3	1	1	1	1	1	147.311	60	0.597222	3.04696	0.190977	0	8.18535
		S317	4	3	0.0725826	0	554.645	3	7.07025	1	1	1	1	1	2	141.188	49	0.492063	1.44636	0.221018	0	6.40312
		S318	2	1	0.843513	0.000408256	538.323	3	8.16886	3	3	5	1	4	4	166.446	45	0.361111	0.48221	0.237243	16.3276	8.544
		S319	3	1	0.0808586	0.403003	557.317	3	6.02278	1	4	4	1	1	1	128.433	64	0.444444	8.191	0.126485	0	13.1149
		S320	3	2	0.426563	0	539.409	2	11.34	3	3	5	1	3	4	164.898	43	0.567901	0	0.0759801	0.862048	10.4403
		S321	4	2	0.194643	0	542.154	2	10.9133	2	2	1	1	3	4	161.152	48	0.444445	0.340978	0.175026	0.0784811	4.12311
		S322	3	3	0.339484	0.12277	541.115	3	7.36414	3	2	1	1	1	3	164.969	56	0.555555	1.07815	0.206522	0	7.54983
		S323	2	3	0	0.102701	546.77	2	6.671	3	4	1	3	1	3	160.597	61	0.644444	2.15554	0.247164	0	7.48331
		S324	2	1	0.191968	0	541.899	2	8.04719	3	2	1	1	3	4	164.42	54	0.466667	3.80669	0.300433	1.40862	15
		S325	2	2	0.783926	0	537.972	2	11.1323	3	3	5	1	3	4	166.62	48	0.425926	0	0.063406	0.550256	10
		S326	2	3	0.156649	0	553.923	2	6.53981	1	2	1	1	3	3	142.558	48	0.472222	2.45735	0.191167	0.938764	4.47214
		S327	3	1	0.0998269	0	554.214	3	7.36414	1	2	1	1	2	4	142.064	42	0.31746	3.23141	0.404694	0.0421802	9.05539
		S328	4	1	0.844941	0	538.322	2	8.33157	3	3	5	1	3	4	166.395	50	0.407407	1.22924	0.0507068	0.187791	8
		S329	4	3	0.843475	0	538.323	2	6.78257	3	3	5	1	1	1	166.446	57	0.518519	1.92816	0.0606513	0	5.91608
		S330	3	3	0.53622	0	550.547	3	8.51544	3	4	4	1	1	1	148.789	64	0.555555	0.340978	0.165271	0	4
		S331	3	2	0.65081	0	538.352	2	10.3591	3	3	5	1	2	4	166.027	45	0.638889	0	0.116404	0.068665	3.74166
		S332	1	3	0.342397	0	548.892	3	5.17251	3	4	1	1	1	1	151.757	58	0.461538	9.56072	0.142164	0	13.4164
		S333	3	3	0.59596	0	552.175	3	7.71072	3	1	1	1	1	1	146.224	55	0.592593	0.762414	0.266293	0	3.60555
		S334	1	3	0.377375	0	539.818	2	6.29706	2	5	4	1	3	2	164.384	53	0.541667	6.24404	0.0760096	1.47322	8.60233
		S335	1	3	0	0	557.04	2	5.30871	1	2	1	1	1	4	126.457	35	0.611111	8.36176	0.184907	0	13.9284
		S336	2	2	0.0480826	0	555.001	3	9.26053	1	4	5	1	2	3	140.346	43	0.62963	0	0.199222	0.0233776	6.55744
		S337	1	1	0.121301	0.399164	557.317	2	7.38711	1	3	4	1	3	2	128.433	55	0.466667	7.33622	0.114982	1.56304	12.6491
		S338	3	1	0.542153	0	550.681	3	6.29854	3	4	4	1	3	2	148.635	62	0.509259	6.23487	0.149556	0.369416	17.0587
		S339	3	1	0	0.107476	546.219	2	13.1089	3	2	1	3	2	4	161.082	57	0.333333	0.762414	0.413405	0.103745	4.12311
		S340	2	1	0.386097	0	539.818	2	11.9513	2	5	4	1	1	4	164.384	49	0.388889	3.21345	0.0653514	0	9.16515
		S341	4	3	0.679648	0.135504	538.343	2	5.97785	3	2	1	1	1	1	167.06	61	0.466666	4.305	0.230727	0	9.38083
		S342	3	2	0.400588	0	548.205	3	10.7646	3	2	1	1	3	4	152.738	43	0.5	0	0.212677	0.0437519	10.8167
		S343	2	3	0.610196	0	537.057	3	5.18707	3	2	4	1	1	1	167.669	62	0.416667	9.42496	0.363883	0	16.1864
		S344	3	3	0.472559	0.0148224	536.719	3	5.91619	1	1	1	1	1	1	168.282	66	0.566667	4.57768	0.247721	0	14.4914
		S345	4	3	0.120456	0	556.229	2	7.07025	1	2	3	1	1	4	136.626	48	0.472222	1.44636	0.234151	0	5.83095
		S346	2	1	0.326895	0	541.461	3	6.75389	2	4	1	1	3	2	161.896	56	0.518518	5.93369	0.199023	0.208579	5.38516
		S347	3	1	0.140395	0	540.967	3	7.83415	3	2	1	1	4	4	165.4	52	0.422222	5.37557	0.379534	2.50945	9.16515
		S348	3	1	0.221839	0	541.479	3	10.4552	2	2	1	1	3	4	161.911	47	0.577778	1.07815	0.162562	0.226324	5.2915
		S349	3	1	0.441473	0	538.197	2	6.64068	3	3	5	1	2	3	165.773	50	0.411111	4.43697	0.0627716	0.215355	9
		S350	2	1	0.0437104	0.0583155	556.773	2	9.3124	1	2	1	1	3	4	126.407	41	0.5	1.22924	0.178378	0.230184	4.58258
		S351	4	2	0.238458	0.310189	557.115	3	11.0523	1	4	1	1	2	4	127.948	46	0.481481	0	0.307278	0.0186074	2.82843
		S352	2	3	0.0428364	0	555.808	3	6.70998	1	4	3	1	1	1	138.264	60	0.6	2.07321	0.193858	0	7.61577
		S353	4	3	0.025003	0.15681	545.212	2	5.77097	3	4	1	3	3	1	162.067	66	0.6	10.4901	0.224909	0.377324	16.1245
		S354	4	2	0.306542	0	544.184	5	10.87	3	5	5	1	4	4	158.527	-24	0.344444	0	0	7.44108	21.9545
		S355	2	2	0.200887	0	556.872	3	6.3634	3	1	1	1	1	3	126.767	52	0.52381	2.93068	0.237348	0	6.63325
		S356	1	1	0.181912	0	557.276	3	7.07025	1	4	1	1	2	2	131.149	50	0.444445	2.89087	0.175627	0.10416	7.14143
		S357	4	1	0.00633621	0.0433123	556.86	2	11.1646	1	4	1	1	1	4	126.396	42	0.377778	0.964352	0.154862	0	5.65685
		S358	3	3	0.379992	0	547.306	3	5.40316	3	5	1	1	1	1	153.954	53	0.381944	7.61742	0.174776	0	15.6205
		S359	3	1	0.170764	0.254565	557.042	2	7.73472	1	2	1	1	3	4	127.58	46	0.466666	5.93369	0.298184	0.268897	8.18535
		S360	4	1	0.0978735	0	554.88	2	10.957	1	2	5	1	3	4	140.377	45	0.52381	1.92816	0.133036	0.254331	9.53939
		S361	3	2	0.221356	0	556.975	3	6.55942	3	4	1	1	1	2	133.731	51	0.416667	2.40969	0.120362	0	7.93725
		S362	3	1	0	0.043655	556.89	2	8.10997	1	2	1	1	2	2	126.448	44	0.833334	1.02284	0.192413	0.0184091	2.23607
		S363	4	1	0.152852	0	540.938	3	8.04494	2	1	1	1	3	4	162.628	49	0.493827	2.1823	0.201763	0.485008	9.69536
		S364	2	2	0.311895	0	544.543	3	15.0115	3	4	4	1	4	4	158.069	47	0.461538	0	0.239038	14.9208	12.3693
		S365	1	1	0.648494	0.0655126	538.102	3	6.5095	3	1	1	1	1	2	166.952	65	0.349206	5.0559	0.237359	0	15
		S366	1	1	0.487159	0	549.806	3	9.96062	3	4	1	1	3	3	149.771	51	0.5	0.48221	0.152479	0.162153	5.65685
		S367	4	3	0.140986	0	555.805	3	5.57238	1	1	3	1	1	1	138.243	56	0.539683	6.44239	0.255455	0	9.8995
		S368	4	1	0.631634	0	551.977	3	7.0148	3	1	1	1	3	4	146.445	46	0.333333	4.57768	0.264738	0.52492	7.2111
		S369	2	1	0.311463	0	545.162	3	8.00461	3	1	1	1	3	4	156.835	50	0.466666	1.70441	0.177614	0.147024	4.3589
		S370	1	1	0.405247	0.101939	537.313	3	10.0133	3	4	1	1	3	2	168.191	61	0.47619	0.762414	0.170144	0.425184	7.74597
		S371	1	1	0.248167	0	540.869	3	7.5147	2	4	1	1	3	2	162.665	55	0.460317	4.62777	0.204197	0.273698	7
		S372	4	1	0.308861	0	545.162	3	7.39272	3	4	4	1	3	4	156.835	50	0.537037	3.14055	0.279802	0.641658	5.47723
		S373	4	2	0.378577	0	548.721	2	8.56738	3	1	1	1	1	2	151.964	53	0.555556	0	0.167666	0	3.74166
		S374	3	1	0.302586	0	545.768	2	10.3072	3	5	1	1	3	3	155.958	52	0.492063	0.681932	0.164764	0.27358	5.74456
		S375	2	3	0.0452641	0	555.371	3	6.10128	1	1	5	1	1	1	139.502	60	0.555556	3.80669	0.203775	0	13.6015
		S376	1	1	0.563172	0	550.547	2	11.1284	3	4	1	1	1	4	148.789	52	0.37037	3.04696	0.295514	0	10.3441
		S377	3	1	0.259559	0	543.094	3	5.14755	2	4	1	1	1	2	159.934	57	0.555556	9.79773	0.185713	0	16.7332
		S378	4	1	0.525823	0	552.303	2	9.94101	3	1	1	1	4	4	145.739	45	0.533333	1.22924	0.158251	4.87354	11.8743
		S379	3	1	0.216011	0	556.872	3	8.01512	3	1	1	1	3	3	126.767	52	0.592593	2.80956	0.252288	0.428068	6.48074
		S380	4	1	0.297445	0	543.828	3	6.61211	3	1	4	1	3	4	158.978	49	0.444444	4.56507	0.173416	0.28366	13.0767
		S381	3	3	0.0420351	0	543.417	2	5.53493	3	2	1	3	1	2	163.302	60	0.617284	6.68605	0.440923	0	10.5357
		S382	3	1	0.144053	0.385139	557.279	2	7.9304	1	4	1	1	2	2	128.457	57	0.577778	3.66747	0.157121	0.011594	4.58258
		S383	3	3	0.435391	0	547.83	3	6.02707	3	4	1	1	1	2	153.19	54	0.555556	4.09896	0.196946	0	12.3693
		S384	1	1	0.0314207	0.0822026	544.325	2	6.40568	3	2	1	3	1	3	162.551	56	0.296296	2.80956	0.224517	0	4.47214
		S385	3	1	0.23148	0	541.589	3	10.0662	3	2	1	1	3	4	164.746	54	0.518519	1.22924	0.36364	0.215726	2.82843
		S386	2	3	0.126584	0	541.589	2	5.42439	3	1	1	1	1	1	164.746	71	0.469136	7.45918	0.248481	0	14.2829
		S387	4	2	0.434123	0	552.674	2	10.3591	3	4	1	1	3	4	145.145	47	0.755556	0	0.162793	0.428093	4.89898
		S388	3	2	0.201959	0	553.617	3	5.18069	1	2	1	1	1	2	143.07	51	0.392593	9.48424	0.180948	0	14.2478
		S389	3	3	0.604453	0.173309	539.005	2	6.83179	3	4	1	1	1	2	166.662	56	0.571429	1.83562	0.241657	0	15.3623
		S390	4	1	0.149079	0	556.59	3	6.3771	1	4	5	1	1	2	135.569	51	0.416667	2.89087	0.112007	0	4
		S391	3	3	0.601973	0.170233	539.005	2	6.27112	3	4	1	1	1	2	166.662	62	0.567901	3.21345	0.181399	0	14.4568
		S392	2	1	0.0768049	0	554.713	3	7.96274	1	2	1	1	3	2	140.813	52	0.412698	4.141	0.202113	0.238791	6.9282
		S393	2	1	0.482586	0	552.469	2	6.32096	3	1	1	1	3	1	145.556	59	0.511111	9.10383	0.148142	0.476383	11.6189
		S394	2	1	0.0280073	0.0522511	544.001	2	8.40386	3	2	1	3	2	4	162.788	53	0.714286	0.762414	0.21573	0.0814941	14.0712
		S395	4	2	0.310133	0	544.543	3	10.87	3	4	4	1	3	4	158.069	41	0.584795	0	0.117575	0.245935	16.9115
		S396	3	3	0.0712965	0	554.713	2	8.16886	1	4	1	1	1	2	140.813	53	0.555556	0.48221	0.137295	0	4.89898
		S397	2	1	0.393569	0	539.704	2	11.2942	3	4	1	1	3	4	166.185	54	0.45679	1.52456	0.295112	0.719228	9.38083
		S398	4	3	0.419125	0.114487	538.059	3	5.62352	3	4	1	1	1	2	167.566	62	0.733333	6.12372	0.143117	0	9.21954
		S399	3	3	0	0.0348701	556.979	2	5.67026	1	4	1	1	1	3	126.528	38	0.474747	5.84611	0.146169	0	9.11043
		S400	2	3	0.382632	0	538.408	2	8.16886	3	3	5	1	1	1	165.955	49	0.416667	0.48221	0.055957	0	4.69042
		S401	4	3	0.424887	0.129531	538.452	3	6.6121	3	4	1	1	1	1	167.175	63	0.444445	2.28616	0.224129	0	6.9282
		S402	1	1	0.333646	0	540.456	3	6.77911	3	2	1	1	3	4	165.656	57	0.422222	5.78696	0.162836	0.286897	9.43398
		S403	4	3	0.370145	0	547.511	3	7.47572	3	2	1	1	1	2	153.71	53	0.611111	0.964352	0.249224	0	4.12311
		S404	3	2	0.116466	0.365019	557.238	1	9.26748	1	2	1	1	3	4	128.183	47	0.580247	0.48221	0.159192	0.347435	10.9087
		S405	4	2	0.5765	0	536.64	3	10.1768	1	2	1	1	3	4	168.254	49	0.422222	0	0.413316	0.394452	4.58258
		S406	3	1	0.14997	0	557.022	2	6.39517	3	1	1	1	1	1	127.193	70	0.470086	8.46248	0.189802	0	11.7473
		S407	4	1	0.179244	0	553.923	2	7.97284	1	4	1	1	3	4	142.558	52	0.444444	2.93068	0.183131	0.256817	13.2288
		S408	4	1	0.189044	0	556.074	3	11.7141	1	2	3	1	2	4	137.409	47	0.5	0.681932	0.238369	0.0639333	2
		S409	4	1	0	0.0496458	556.92	2	7.01757	1	4	1	1	1	2	126.501	43	0.5	1.52456	0.220857	0	5.09902
		S410	2	1	0.0821786	0	557.128	3	14.6225	3	1	1	1	2	4	127.249	44	0.592593	1.22924	0.225285	0.0329659	6.16441
		S411	3	3	0.527809	0	536.624	2	5.46193	1	2	3	1	1	1	168.121	65	0.506173	7.18734	0.295266	0	17.6635
		S412	2	2	0.0508234	0	554.959	3	12.4175	1	5	3	1	3	4	140.358	30	0.408889	0	0.123438	1.89834	26.8514
		S413	3	1	0.0999955	0	556.11	2	8.13973	1	2	3	1	3	4	137.052	45	0.472222	2.48084	0.130537	0.0904443	4.69042
		S414	3	1	0.423985	0	552.674	3	6.47855	3	1	1	1	3	2	145.145	50	0.477778	7.79415	0.236556	0.285207	10.3923
		S415	4	1	0.357023	0	538.812	4	7.59915	3	5	5	1	1	4	165.515	44	0.605556	1.70441	0	0	20.2485
		S416	3	1	0.115677	0	554.327	3	8.75044	1	2	1	1	3	4	141.689	48	0.648148	2.15554	0.336882	0.312709	8.66025
		S417	3	3	0.656038	0	537.052	2	7.82229	3	2	1	1	1	4	167.773	53	0.444443	0.681932	0.426012	0	2.23607
		S418	3	3	0.146978	0.0519524	557.042	3	5.71254	1	1	1	1	1	2	127.379	59	0.539683	5.60567	0.262779	0	7.93725
		S419	4	2	0.0757497	0	557.098	2	6.95868	3	4	1	1	1	2	127.097	55	0.425926	3.23141	0.161802	0	5.65685
		S420	3	1	0.0836232	0	543.095	3	7.47572	3	2	1	3	3	4	163.538	52	0.592593	0.964352	0.392932	0.174592	10.2956
		S421	3	1	0.419329	0.0292874	536.851	2	6.27614	1	4	1	1	3	2	168.244	55	0.5	9.51373	0.37504	0.478465	12.3693
		S422	3	1	0.542121	0	536.682	3	6.73598	3	2	4	1	3	4	167.971	53	0.527778	8.03051	0.403874	0.39193	8.3666
		S423	3	1	0.25818	0	541.792	3	11.0003	2	4	1	1	4	4	161.488	46	0.444445	3.4058	0.153032	2.67168	11.3578
		S424	4	1	0.415495	0.159623	540.63	3	6.42824	3	2	1	1	1	4	165.306	55	0.555556	2.74698	0.324661	0	5.56776
		S425	4	3	0.0450218	0	555.707	2	5.70343	1	4	3	1	3	3	138.67	52	0.416667	5.65662	0.150143	1.03394	8
		S426	3	3	0.480175	0	536.876	5	6.70998	3	5	5	1	3	4	167.654	52	0.666667	2.07321	0.0285054	2.05194	9.38083
		S427	2	3	0.605896	0	537.052	3	6.48521	1	2	1	1	1	3	167.773	54	0.361111	2.59507	0.416451	0	3.87298
		S428	2	1	0.106922	0	555.618	2	10.5668	1	2	3	1	1	4	138.638	46	0.462963	0.48221	0.264537	0	5.19615
		S429	3	1	0.137558	0	541.294	3	7.46882	2	1	1	1	3	4	162.232	49	0.382716	2.91085	0.239788	0.162555	7.54983
		S430	1	1	0.0524583	0.119039	544.165	3	7.28233	3	2	1	3	3	3	162.837	58	0.407408	3.50624	0.240452	0.320116	8.24621
		S431	1	3	0.29313	0	541.461	4	6.75226	2	2	1	1	1	4	161.896	52	0.638889	1.98745	0.0602046	0	4
		S432	2	1	0.532026	0	538.176	5	5.90122	3	5	5	1	3	3	165.974	52	0.5	9.2325	0	0.333738	13.4164
		S433	2	3	0.485148	0	537.075	5	5.3623	3	5	5	1	1	2	167.38	59	0.546296	7.93114	0	0	14.4222
		S434	4	3	0.172194	0	555.779	2	5.50858	1	1	3	1	1	1	138.221	60	0.62963	6.86293	0.184374	0	13.9284
		S435	2	1	0.256552	0	553.294	2	11.9285	1	1	1	1	1	4	144.083	45	0.407408	1.07815	0.203319	0	8.88819
		S436	3	1	0.0415116	0.146075	544.86	3	6.79443	3	2	1	3	2	4	162.326	53	0.380953	3.80669	0.381584	0.155207	5.83095
		S437	2	1	0.459414	0.0954271	548.011	3	9.87202	3	2	1	1	3	4	152.9	46	0.555555	1.22924	0.107883	0.0585475	2.23607
		S438	4	2	0.258468	0	543.128	2	13.4349	2	2	1	1	3	4	159.859	47	0.444443	0	0.268484	0.364015	2
		S439	3	3	0.576189	0.0166687	537.144	3	6.72368	1	2	1	1	1	2	167.842	60	0.650794	2.04502	0.416871	0	18.1659
		S440	3	1	0.2652	0	542.131	3	7.01136	2	4	1	1	3	1	161.07	61	0.396826	3.06591	0.176035	0.157877	8.12404
		S441	3	1	0.11608	0	554.179	3	8.29229	1	2	1	1	3	4	141.778	48	0.492063	3.4058	0.326854	0.0548089	10.3923
		S442	2	3	0.522341	0	552.554	3	6.08167	3	1	1	1	1	2	145.463	48	0.40404	3.88184	0.258394	0	11.8743
		S443	3	3	0.0357895	0.129943	544.511	3	6.02707	3	2	1	3	1	3	162.583	57	0.47619	4.09896	0.423033	0	6.9282
		S444	3	2	0.25115	0	542.786	2	12.281	2	2	1	1	3	4	160.287	46	0.388889	0	0.249667	0.114915	6.32456
		S445	2	2	0.706749	0	537.66	2	9.95368	3	3	5	1	2	4	166.866	47	0.481481	0	0.19832	0.0691127	3.60555
		S446	4	3	0.272141	0	543.428	3	6.01346	3	2	1	1	1	1	159.513	56	0.488889	4.15492	0.192186	0	8.77496
		S447	2	2	0.242825	0	557.016	3	11.1323	3	4	5	1	3	4	133.327	38	0.489899	0	0.193297	2.9246	26.5518
		S448	3	1	0.524501	0	537.623	3	7.25257	3	3	5	1	2	4	166.77	50	0.777778	2.40969	0.0278595	0.0560686	3.87298
		S449	3	2	0.116228	0	554.155	3	14.8432	1	2	1	1	4	4	142.105	48	0.518519	0.762414	0.379978	4.79499	5.91608
		S450	3	3	0.658993	0.0344967	537.567	3	7.82229	3	2	1	1	1	2	167.406	55	0.666667	0.681932	0.428429	0	8.7178
		S451	2	1	0.414427	0	553.177	3	7.26267	2	4	1	1	3	4	144.416	51	0.626263	4.76275	0.185521	0.270302	10.4403
		S452	3	1	0.0427701	0.0718497	543.743	3	11.9755	3	2	1	3	3	4	163.063	52	0.63492	0.48221	0.32282	0.29951	10.583
		S453	2	2	0.0503859	0	542.466	3	10.7667	3	2	1	3	3	4	163.999	49	0.31746	0.681932	0.394439	0.32984	6.85565
		S454	3	2	0.401471	0.0883719	539.704	3	11.5118	3	2	1	1	3	4	166.185	50	0.577778	0	0.337071	0.296611	9.79796
		S455	1	2	0.494678	0.0922309	537.403	2	10.5133	3	2	1	1	3	4	167.965	40	0.472222	0	0.374541	0.754372	9.69536
		S456	2	1	0.167408	0.194371	557.042	3	6.05819	1	4	1	1	3	4	127.58	49	0.362963	7.90968	0.259888	0.460812	15.1327
		S457	4	2	0.265603	0	553.49	2	12.1227	1	2	1	1	3	4	143.66	39	0.571429	0	0.27357	0.960196	8.06226
		S458	4	1	0.146066	0.309867	557.132	3	9.73748	1	4	1	1	3	4	127.815	49	0.462963	2.40969	0.204394	0.534028	5.74456
		S459	2	2	0.293288	0	546.462	3	9.90173	3	4	1	1	3	4	155.144	48	0.5	0.340978	0.290438	0.139777	5
		S460	3	2	0.16626	0	556.781	2	7.07025	3	2	4	1	1	4	134.873	47	0.541667	1.44636	0.103439	0	81.4985
		S461	4	3	0.0288795	0.15709	545.212	2	5.54931	3	2	1	3	1	2	162.067	58	0.452991	6.59144	0.187985	0	13.784
		S462	3	1	0.187206	0	540.661	3	4.94048	2	4	1	1	3	2	163.308	54	0.313131	11.9925	0.259611	2.5468	26.2679
		S463	4	1	0.309525	0	545.393	3	11.0931	3	2	1	1	4	4	156.454	45	0.344444	2.04502	0.250192	3.47696	11.1803
		S464	2	1	0.0661418	0	554.959	2	8.69776	1	4	3	1	3	2	140.358	53	0.533334	3.4058	0.232031	0.421389	7.28011
		S465	3	2	0.301679	0	543.907	3	9.32016	3	4	4	1	3	4	158.851	49	0.674419	0.762414	0.143127	3.11468	61.2127
		S466	2	3	0.100378	0	555.81	3	6.18372	1	1	3	1	1	2	138.264	55	0.425926	3.50624	0.277478	0	6.32456
		S467	3	3	0.595582	0	537.827	3	8.16886	3	3	5	1	1	4	166.617	52	0.458333	0.48221	0.266856	0	15.1327
		S468	4	3	0.0235524	0.0447349	544.001	2	6.29411	3	2	1	3	3	2	162.788	59	0.5	3.14055	0.193837	0.295616	8.24621
		S469	3	2	0.307694	0	539.653	2	11.1323	3	3	5	1	3	4	164.535	46	0.679012	0	0.109148	0.295223	7.48331
		S470	3	2	0.347301	0.0161193	545.768	2	13.3632	3	2	1	1	3	4	155.958	46	0.4	0	0.235752	0.0821336	5.19615
		S471	2	1	0.536384	0.0502825	537.271	3	6.86291	3	4	1	1	1	2	167.811	58	0.395062	3.55539	0.217508	0	8.24621
		S472	3	1	0.0416794	0.0854793	556.787	4	7.01757	3	5	1	1	1	3	126.537	45	0.5	1.52456	0.0575721	0	6.245
		S473	2	1	0.299922	0	545.768	3	7.36414	3	2	1	1	1	3	155.958	51	0.5	1.07815	0.181022	0	4.89898
		S474	4	3	0.0447919	0	542.16	3	6.56953	3	2	1	3	1	4	164.223	53	0.6	2.3855	0.374876	0	5
		S475	1	2	0.585237	0	550.739	3	10.1768	3	1	1	1	3	4	148.44	44	0.444445	0	0.304352	0.0931624	2.23607
		S476	4	1	0.609812	0	551.177	2	10.9094	3	1	1	1	3	4	147.802	48	0.488889	1.52456	0.196128	1.26977	5.56776
		S477	1	1	0.272062	0	557.131	3	6.906	3	1	1	1	2	2	132.797	54	0.527778	1.70441	0.205641	0.0661635	7.14143
		S478	4	3	0.180457	0.345647	557.177	3	8.97358	1	2	1	1	3	4	128.066	50	0.37037	1.07815	0.196701	0.176435	3
		S479	2	3	0.111381	0	556.906	2	6.75226	1	4	1	1	1	3	126.687	51	0.472222	1.98745	0.372822	0	4.89898
		S480	3	3	0.452552	0.139727	538.452	3	5.40813	3	2	1	1	1	2	167.175	64	0.540741	7.58006	0.188658	0	13.3791
		S481	2	3	0.417553	0	549.411	2	4.39802	3	2	5	1	3	1	150.959	72	0.570707	20.0728	0.206877	0.629	24.4131
		S482	3	1	0.393005	0.114986	549.456	3	14.0999	3	4	4	1	3	4	150.816	48	0.488889	1.07815	0.396425	0.287874	4.47214
		S483	3	3	0.287371	0	543.828	3	6.53981	3	4	1	1	1	2	158.978	54	0.444445	2.45735	0.19982	0	9.21954
		S484	4	2	0.613242	0.181418	539.005	3	9.666	3	4	1	1	2	4	166.662	57	0.622222	0	0.172192	0.103745	7.4162
		S485	2	3	0.239494	0	541.631	2	7.71072	3	2	1	1	1	2	164.608	52	0.416667	0.762414	0.29203	0	18.8414
		S486	4	1	0.0289571	0	541.86	3	6.59841	3	4	1	1	2	2	164.658	58	0.382716	4.62777	0.311429	0.130853	9.11043
		S487	3	3	0.0900578	0	554.671	2	5.22581	1	4	3	1	1	1	140.828	55	0.407407	9.07291	0.179287	0	10.8167
		S488	2	2	0.170028	0	556.965	3	9.95368	3	1	1	1	3	5	126.95	42	0.444444	0	0.240625	0.312049	8.544
		S489	3	2	0.183334	0	556.75	2	9.666	1	4	3	1	2	4	126.471	42	0.555556	0	0.265801	0	3
		S490	2	3	0.176907	0	540.655	3	5.0851	3	2	1	1	3	2	165.726	60	0.495726	10.4156	0.180154	0.39474	13.4536
		S491	4	1	0.0288048	0.188957	545.139	2	6.70661	3	4	1	3	2	2	162.279	60	0.555556	4.15492	0.191749	0.113771	6.7082
		S492	3	3	0.498472	0.123791	551.913	3	6.37021	3	1	1	1	1	2	146.352	51	0.481481	2.91085	0.176673	0	3.87298
		S493	4	3	0.44023	0.178053	549.531	3	6.32442	3	2	4	1	1	2	150.095	53	0.622222	3.04696	0.150854	0	7.93725
		S494	2	2	0.0194634	0	548.603	3	11.288	5	1	3	1	3	4	129.163	41	0.462963	0.340978	0.193938	0.655099	6.40312
		S495	1	3	0.353773	0	541.464	3	7.36414	2	4	1	1	1	2	161.86	58	0.416667	1.07815	0.209072	0	4.3589
		S496	4	3	0.34251	0.0738101	537.095	2	6.02363	3	2	1	1	3	2	168.486	63	0.686869	4.11302	0.324432	1.2526	11.8322
		S497	3	3	0.133732	0	549.581	2	7.19368	4	2	1	1	3	5	129.102	41	0.564815	5.10121	0.20656	0.473354	10.6301
		S498	2	2	0.203718	0	556.657	3	8.9209	1	3	3	1	2	4	126.31	45	0.305555	0.681932	0.146583	0.0849841	6.9282
		S499	1	1	0.315097	0	538.294	3	6.34843	3	4	1	1	2	2	167.407	60	0.567901	5.93369	0.184288	0.180634	8.83176
		S500	1	1	0.391386	0.0239242	545.536	3	6.96427	3	2	1	1	2	4	156.231	48	0.4	3.21345	0.315893	0.112284	8.48528
		S501	1	3	0.338497	0.0742806	537.488	3	6.671	3	4	1	1	1	1	168.091	67	0.611111	2.15554	0.283763	0	7.34847
		S502	2	1	0.23143	0.0431743	553.634	3	6.95254	1	2	1	1	3	4	142.779	51	0.486111	4.87036	0.197722	0.27896	7.81025
		S503	2	3	0.277347	0.272114	556.989	2	5.80739	1	4	1	1	1	2	127.709	48	0.444444	5.10121	0.225968	0	12.6491
		S504	3	1	0.378178	0	536.328	2	9.9999	1	2	3	1	1	3	168.14	55	0.466666	3.47309	0.194297	0	8.77496
		S505	2	3	0.411323	0	538.23	2	5.87383	3	3	5	1	1	1	165.681	53	0.422222	4.77483	0.0560782	0	17.1756
		S506	4	2	0.056933	0.170473	544.404	3	16.37	3	2	1	3	4	4	162.824	49	0.592593	0	0.375445	9.54538	7.54983
		S507	1	1	0.319314	0.137413	557.272	3	10.6285	1	2	1	1	3	4	130.554	46	0.533334	1.52456	0.255673	0.423218	6.16441
		S508	3	3	0.301012	0.305864	557.174	2	6.78132	3	5	5	1	3	3	128.563	47	0.487179	9.56658	0.0604183	1.17377	13.1149
		S509	2	2	0.601355	0.116344	551.042	3	10.5133	3	2	5	1	3	4	147.818	39	0.361111	0	0.259183	0.37825	12.2474
		S510	4	3	0.48095	0.055242	546.09	3	6.18372	3	2	1	1	1	3	155.463	44	0.320988	3.50624	0.362598	0	12.4097
		S511	3	2	0.514058	0.118839	548.207	3	10.5303	3	2	1	1	4	4	152.589	45	0.388889	0.681932	0.363121	2.55957	4.79583
		S512	3	2	0.430182	0	543.736	3	11.9347	3	2	4	1	3	4	159.021	41	0.37037	0	0.158233	0.205488	4.89898
		S513	4	2	0.0684443	0.165599	544.041	3	10.1768	3	2	1	3	3	4	163.092	48	0.474747	0	0.33911	0.602103	10.7238
		S514	1	2	0.120225	0	549.188	2	10.7127	5	2	1	1	2	4	129.131	42	0.481481	0.340978	0.252385	0.0436516	3.4641
		S515	2	1	0.136616	0	556.737	2	9.67294	1	4	3	1	3	4	126.418	49	0.5	0.964352	0.285224	0.182338	5.38516
		S516	4	2	0.40513	0.154013	549.668	3	9.26053	3	2	4	1	2	4	149.933	49	0.428571	0	0.28547	0.162988	7.93725
		S517	2	2	0.347595	0	544.386	3	10.1768	3	2	4	1	3	4	158.22	43	0.555555	0	0.142116	0.0637291	7.61577
		S518	2	3	0.250336	0	553.429	3	6.08167	1	2	1	1	1	1	143.719	53	0.62963	3.88184	0.357264	0	9.16515
		S519	1	3	0.234004	0	540.042	3	5.13407	3	1	1	1	1	1	166.27	63	0.563492	9.92802	0.197036	0	15.6844
		S520	3	2	0.0544723	0.175565	544.404	3	12.9099	3	2	1	3	4	4	162.824	54	0.589744	0.681932	0.431699	4.45436	12.1244
		S521	2	1	0.335122	0.168089	557.236	2	7.38248	1	4	1	1	3	2	129.983	50	0.565656	5.27848	0.209132	0.593604	13.1909
		S522	3	1	0.308157	0	557.225	2	6.14188	1	4	1	1	2	1	130.937	52	0.481482	7.28174	0.198011	0.142886	6.78233
		S523	4	1	0.379938	0	539.791	3	6.78084	2	4	1	1	3	3	163.862	54	0.575757	5.77704	0.134292	0.338812	10.198
		S524	1	2	0.379581	0.0199052	545.536	3	9.666	3	2	1	1	3	4	156.231	48	0.583333	0	0.356868	0.296611	4.47214
		S525	3	1	0.375363	0.102816	537.87	3	8.9209	3	4	1	1	3	4	167.837	55	0.546296	3.4058	0.193971	0.488384	12.8062
		S526	4	2	0.420022	0	538.001	2	10.3072	3	3	5	1	3	4	165.955	42	0.539683	0.340978	0.0526798	0.47544	6.40312
		S527	3	3	0.133732	0	549.581	2	6.42824	4	1	5	1	1	1	129.102	53	0.466666	2.74698	0.255138	0	7
		S528	2	1	0.380107	0	539.478	3	8.65437	2	2	1	1	3	2	164.609	54	0.486111	3.85196	0.369962	0.85704	8.18535
		S529	2	3	0.160488	0	554.133	2	7.41682	1	2	1	1	1	3	141.805	49	0.4	1.02284	0.179378	0	4.47214
		S530	3	2	0.463454	0	538.07	2	11.4578	3	3	5	1	3	3	165.83	44	0.607843	0	0.0548079	2.29229	15.5563
		S531	4	1	0.186224	0	540.966	2	12.4315	3	2	1	3	3	4	165.602	52	0.518519	0.48221	0.405295	0.0772643	2.82843
		S532	4	1	0.14713	0	556.645	2	8.33157	1	4	3	1	1	3	126.262	49	0.555556	1.22924	0.320827	0	3.4641
		S533	4	1	0.355723	0	539.551	2	6.08167	2	3	4	1	1	3	164.547	52	0.47619	3.88184	0.157383	0	6.08276
		S534	1	1	0.197868	0.166351	556.974	3	7.25035	1	1	1	1	3	3	127.462	52	0.5	3.61987	0.235251	0.257865	9.69536
		S535	3	1	0.192706	0.258471	557	2	6.62842	1	4	1	1	3	3	127.579	52	0.530864	6.72012	0.218881	0.36676	11.6619
		S536	3	3	0.0424288	0.167422	544.99	3	5.47091	3	2	1	3	1	2	162.31	59	0.383838	7.12369	0.20835	0	10.4403
		S537	1	1	0.523758	0.130291	548.037	2	10.6963	3	2	1	1	3	4	152.798	46	0.622222	1.07815	0.180742	0.460859	4.58258
		S538	3	2	0.200801	0.30263	557.045	2	11.7454	1	3	1	1	3	4	127.983	44	0.351852	0	0.289304	0.12936	5.56776
		S539	4	2	0.177541	0	556.75	2	9.26053	1	4	3	1	1	4	126.471	44	0.555555	0	0.201698	0	4
		S540	1	2	0.495124	0.0583848	546.306	3	7.985	3	4	1	1	1	4	155.207	48	0.592593	1.73814	0.225885	0	2.82843
		S541	4	3	0.527079	0.0760401	547.073	3	6.65865	3	2	1	1	1	2	154.168	48	0.444444	2.1823	0.178691	0	4.89898
		S542	4	1	0.397007	0	539.175	2	6.75226	2	3	4	1	1	4	164.966	52	0.645833	1.98745	0.24094	0	17.1464
		S543	3	1	0.0451279	0.179282	544.77	2	10.0195	3	2	1	3	3	4	162.553	53	0.555556	1.36367	0.268481	0.314805	7.34847
		S544	3	1	0.349163	0.197724	557.218	2	7.58383	1	2	1	1	2	4	129.554	47	0.416667	2.59507	0.212346	0.093575	3.87298
		S545	3	3	0.210556	0	556.853	2	5.69626	3	1	1	1	1	1	126.879	60	0.533333	5.69705	0.231567	0	9.94987
		S546	3	2	0.259308	0.295106	557.053	2	9.61405	1	4	1	1	3	4	127.829	46	0.36508	0.681932	0.225589	0.283024	6.40312
		S547	3	1	0.315029	0	540.469	3	9.56137	2	4	1	1	2	3	163.076	54	0.5	1.07815	0.187717	0.155207	10.7703
		S548	1	3	0	0	556.889	3	6.15174	1	2	1	1	1	2	126.254	46	0.527778	3.61987	0.180958	0	5.47723
		S549	4	2	0.229291	0	556.796	2	6.2005	1	4	4	1	2	1	134.246	50	0.444444	6.87123	0.108222	0.222182	10.7238
		S550	4	3	0.303023	0.305358	557.192	1	6.02363	3	3	5	1	1	1	128.73	58	0.40404	4.11302	0.136627	0	12.7671
		S551	4	2	0.407315	0	541.487	3	10.3591	2	4	1	1	3	3	161.802	50	0.511111	0	0.346615	0.188241	4.24264
		S552	2	3	0.232871	0	556.812	2	6.13435	3	1	3	1	3	2	126.725	54	0.688889	3.6832	0.284212	0.784519	5.47723
		S553	4	3	0.198959	0	554.337	3	6.11754	1	4	1	1	1	2	127.419	47	0.555556	3.74546	0.0888621	0	5.09902
		S554	3	1	0.277184	0	557.069	3	6.60933	3	4	1	1	2	2	133.013	53	0.522222	4.57768	0.243121	0.0772801	9.11043
		S555	3	1	0.0464067	0.181131	544.77	2	10.0195	3	2	1	3	3	4	162.553	55	0.571429	1.36367	0.289618	0.383596	6.85565
		S556	1	3	0.3803	0	539.551	3	7.36414	2	3	4	1	1	1	164.547	57	0.666667	1.07815	0.162265	0	9.43398
		S557	1	3	0.317508	0.0985508	552.814	3	6.53029	3	4	1	1	1	2	144.793	50	0.444444	2.48084	0.211284	0	4.69042
		S558	2	1	0.346898	0.0527805	552.597	3	7.41336	3	4	1	1	3	4	145.227	47	0.505051	4.09896	0.117305	1.67072	11.0905
		S559	3	2	0.354162	0	544.006	5	11.7029	3	5	5	1	3	4	158.702	37	0.433333	0	0	1.23475	9.16515
		S560	4	1	0.396805	0.0057279	536.29	2	6.22808	1	2	1	1	3	4	168.723	53	0.444445	6.68605	0.342063	0.444689	15.748
		S561	2	1	0.0436863	0.0551142	556.773	2	9.39674	1	2	1	1	3	4	126.407	42	0.444444	1.83562	0.19577	0.232559	3.31662
		S562	3	1	0.121418	0	549.256	3	6.79443	4	4	1	1	1	4	129.122	43	0.466666	3.80669	0.213101	0	5
		S563	3	3	0.385609	0	535.807	2	6.53029	1	2	3	1	1	1	169.175	61	0.377778	2.48084	0.218094	0	5.19615
		S564	1	3	0	0	534.405	3	5.5197	1	2	3	1	1	1	170.419	59	0.525253	6.78771	0.228515	0	9.69536
		S565	3	3	0.243346	0	556.744	2	5.52726	1	4	1	1	2	2	125.845	47	0.547009	6.73708	0.235283	0.144184	11.9583
		S566	4	1	0.434928	0	539.426	4	6.95254	2	4	5	1	2	3	164.265	52	0.583333	4.87036	0.122767	0.12442	7.61577
		S567	2	1	0.364976	0	544.977	2	12.3647	4	1	3	1	3	4	129.424	43	0.416667	1.52456	0.206719	0.188693	4.3589
		S568	2	2	0.0298725	0.194632	545.306	2	13.0782	3	2	1	3	4	4	161.95	45	0.425926	0	0.306946	2.75503	7.07107
		S569	2	3	0.0183513	0	534.458	3	5.19289	1	2	3	1	1	2	170.282	62	0.585185	9.37126	0.304711	0	14.3178
		S570	4	1	0.331531	0.153141	555.986	2	8.61926	1	2	3	1	1	4	137.217	43	0.583333	1.22924	0.181321	0	3.87298
		S571	4	2	0.252932	0	556.744	3	11.0523	1	2	1	1	3	4	125.845	43	0.555556	0	0.236983	0.274189	4.89898
		S572	1	1	0.133732	0	549.93	2	9.48257	5	2	1	1	3	4	129.087	44	0.511111	2.07321	0.236144	0.437526	4.89898
		S573	3	1	0.541241	0.108988	546.679	3	10.6026	3	5	1	1	3	5	154.642	42	0.580247	2.74698	0.171322	1.84656	8
		S574	1	2	0.0379293	0.194632	545.139	2	10.3591	3	4	1	3	3	4	162.279	46	0.506173	0	0.161532	0.428093	9.48683
		S575	2	2	0.482687	0	538.414	2	11.5631	3	3	5	1	3	4	165.387	41	0.395833	0	0.0644961	1.9263	15.1987
		S576	1	1	0.133732	0	549.126	2	5.88151	5	2	1	1	3	2	129.145	43	0.301587	9.41305	0.18833	0.717417	7.74597
		S577	4	2	0.409004	0	536.355	3	6.10128	3	2	3	1	1	2	167.831	56	0.37037	3.80669	0.427498	0	7.54983
		S578	3	1	0.502975	0.0847937	545.66	3	6.6121	3	4	5	1	3	2	155.976	64	0.555556	9.07291	0.140716	0.395369	10.6771
		S579	4	1	0.26433	0	556.921	4	7.23296	3	4	4	1	1	5	133.484	41	0.488889	1.22924	0.032663	0	4.58258
		S580	2	2	0.375033	0.192803	556.93	3	10.7646	1	1	1	1	3	4	127.92	37	0.432099	0	0.221555	1.17458	10.198
		S581	3	1	0.048907	0	534.851	3	6.53981	1	4	3	1	2	1	170.005	62	0.537037	2.45735	0.23454	0.0125644	4.47214
		S582	3	1	0.538071	0.0278189	544.263	3	6.69336	3	4	4	1	2	3	157.822	51	0.36508	4.21012	0.125795	0.142886	6.7082
		S583	4	3	0.248994	0	556.024	3	6.3634	3	2	1	1	1	1	126.708	46	0.54321	2.93068	0.239729	0	8.48528
		S584	2	3	0.0182287	0.194632	545.511	2	6.78257	3	2	1	3	1	4	162.004	51	0.688889	1.92816	0.138238	0	4.79583
		S585	3	1	0.529954	0.207074	549.763	2	10.1956	3	2	4	1	3	4	149.706	48	0.592593	0.762414	0.197989	0.325764	3.4641
		S586	3	2	0.133732	0	549.532	2	7.09883	5	4	1	1	2	4	129.116	46	0.466666	2.80956	0.189928	0.087886	4.89898
		S587	2	3	0.0901398	0.0536002	556.65	2	7.36414	1	2	1	1	1	2	126.38	42	0.388889	1.07815	0.185552	0	2
		S588	2	1	0.244612	0	535.937	3	7.81454	3	2	1	1	3	4	169.534	52	0.411111	2.74698	0.378949	0.448247	10.8628
		S589	3	3	0.195112	0	534.304	2	6.3634	1	4	3	1	1	1	170.312	59	0.36508	2.93068	0.173674	0	10.198
		S590	2	1	0.39082	0.250419	551.662	3	6.02278	3	2	5	1	3	1	146.641	53	0.547619	8.191	0.301001	0.332676	13.7113
		S591	3	3	0.211204	0.184519	555.506	2	6.55942	1	2	3	1	1	4	138.532	46	0.488889	2.40969	0.158762	0	8.94427
		S592	3	1	0.0267509	0	534.508	2	8.8323	1	4	3	1	3	3	170.193	56	0.361111	1.73814	0.229648	0.297555	6.85565
		S593	2	2	0.433487	0	539.426	3	9.95368	2	2	1	1	3	4	164.265	47	0.538462	0	0.27701	0.687379	13.8924
		S594	3	1	0.476522	0	539.397	2	7.92376	2	2	1	1	3	4	164.267	49	0.522222	4.305	0.364908	0.268178	10.9087
		S595	2	2	0.189228	0	535.474	2	9.7682	1	2	3	1	3	4	169.155	50	0.555555	0.681932	0.366146	0.144435	7.61577
		S596	4	1	0.416718	0	541.162	3	5.77304	2	2	1	1	1	2	162.171	55	0.428571	5.27848	0.290837	0	6.48074
		S597	1	1	0.329304	0.0515281	539.72	2	9.26748	3	2	1	1	2	4	166.703	52	0.422222	0.964352	0.400567	0.0170527	8.06226
		S598	3	2	0.184986	0.21631	554.717	3	10.6468	1	1	3	1	2	4	140.398	47	0.5	0	0.245275	0.0129342	5.91608
		S599	1	3	0.22377	0	536.507	3	6.05545	3	4	3	1	1	1	169.164	65	0.619047	3.98466	0.179524	0	10.583
		S600	3	3	0.114723	0	534.443	3	7.82229	1	2	3	1	1	4	170.523	55	0.462963	0.681932	0.426551	0	7.14143
		S601	2	1	0.381484	0.192142	557.16	2	12.6664	3	1	5	1	4	4	129.233	44	0.376068	3.08474	0.250581	18.3848	13.5277
		S602	3	1	0.330321	0	557.118	2	6.90102	3	1	1	1	2	2	131.823	50	0.481482	3.42275	0.218958	0.0972929	6.16441
		S603	2	2	0.206311	0	538.567	2	8.13855	3	2	1	1	3	4	167.437	48	0.422222	1.98745	0.422389	0.859665	9.64365
		S604	2	3	0.538743	0	542.291	3	6.53981	2	2	1	1	2	2	160.794	55	0.428571	2.45735	0.268129	0.0492927	8.24621
		S605	4	2	0.260464	0	556.703	2	9.95368	3	2	3	1	3	4	126.892	43	0.518518	0	0.163791	0.338045	8.544
		S606	4	2	0.0922593	0	548.778	1	6.906	4	2	1	1	1	4	129.16	42	0.577778	1.70441	0.194603	0	4.58258
		S607	3	3	0.0845993	0	535.055	2	8.16886	3	2	3	1	3	3	170.244	57	0.580247	0.48221	0.347749	0.443126	14.1421
		S608	2	3	0.326114	0.215456	552.378	3	6.53029	3	4	1	1	1	2	145.468	48	0.5	2.48084	0.269208	0	4.69042
		S609	3	1	0.185811	0.194632	544.12	2	8.16886	3	2	1	3	2	4	163.032	53	0.5	0.964352	0.274236	0.10863	4.89898
		S610	2	1	0.133732	0	549.463	2	7.91658	5	2	1	1	1	4	129.124	44	0.407407	2.48084	0.225373	0	2.82843
		S611	3	3	0.350721	0.159591	557.199	2	6.906	1	1	1	1	1	1	129.869	60	0.5	1.70441	0.23796	0	5
		S612	4	3	0.345613	0.141337	556.254	3	5.80739	1	4	3	1	1	1	135.979	47	0.444444	5.10121	0.133731	0	6.245
		S613	1	1	0.216388	0	554.447	2	6.4291	3	4	1	1	1	4	127.337	47	0.644444	8.18409	0.209916	0	14.2829
		S614	4	1	0.522639	0.195961	550.829	3	6.92123	3	1	5	1	2	2	148.067	52	0.777778	3.35445	0.182837	0.0760529	6.16441
		S615	1	2	0.198959	0	554.754	3	9.666	3	4	1	1	3	2	127.221	43	0.428571	0	0.201594	0.292769	7.93725
		S616	2	1	0.277413	0	555.868	2	6.29411	1	2	3	1	1	4	137.718	47	0.333333	3.14055	0.222678	0	5.91608
		S617	3	3	0.533068	0.092024	546.484	3	5.67706	3	5	5	1	1	1	154.936	56	0.565656	5.80674	0.230784	0	12.3288
		S618	3	1	0.259302	0.188954	555.836	3	6.19324	1	1	3	1	1	2	137.647	50	0.462963	3.47309	0.214249	0	5.09902
		S619	1	3	0.337212	0	556.596	3	6.53029	3	4	5	1	3	2	126.457	47	0.555556	2.48084	0.129804	0.17378	9.64365
		S620	3	1	0.54414	0.174967	547.529	3	6.45795	3	4	1	1	3	3	153.422	50	0.407407	5.32186	0.175226	0.1699	5.09902
		S621	4	2	0.128064	0.0219437	556.586	3	9.95368	1	2	1	1	4	4	126.371	35	0.263889	0	0.145621	1.28945	7.61577
		S622	2	3	0.16634	0.119244	556.378	3	5.20874	3	4	1	1	3	1	126.611	42	0.422222	9.22642	0.150839	0.995898	13.3417
		S623	3	2	0.669085	0	537.415	3	13.0217	3	5	5	1	3	4	166.506	41	0.506173	0	0.0604373	0.784866	8.30662
		S624	3	2	0.271457	0.0364015	536.516	2	9.666	3	2	1	1	2	4	169.01	54	0.4	0	0.170262	0.103745	4.47214
		S625	3	1	0.133732	0	549.93	2	8.11567	5	2	1	1	3	4	129.087	41	0.458333	3.55539	0.250157	0.238394	11.225
		S626	3	2	0.330561	0.229869	552.309	3	10.1768	3	2	1	1	3	4	145.546	47	0.277778	0	0.300319	0.128812	6.7082
		S627	3	1	0.545883	0.159448	547.698	3	11.8774	3	4	1	1	4	4	153.215	48	0.527778	1.52456	0.199904	4.81118	10
		S628	3	2	0.524518	0	541.289	3	9.49627	2	2	1	1	2	4	161.972	50	0.388889	1.02284	0.297744	0.0403833	8.94427
		S629	3	2	0.541972	0.116205	546.482	2	10.87	3	4	1	1	4	5	154.88	31	0.533333	0	0.130686	3.44559	18.6011
		S630	3	2	0.412073	0.197621	556.992	2	9.26053	3	3	5	1	3	3	128.424	51	0.466667	0	0.144746	0.455658	11.2694
		S631	4	3	0.0196208	0	534.402	3	5.25734	1	1	5	1	3	1	170.467	63	0.470085	8.79578	0.248909	0.678262	13
		S632	4	1	0.477885	0	540.895	2	7.52685	2	3	1	1	2	3	162.447	52	0.506173	5.48139	0.203903	0.0884543	10.6771
		S633	2	1	0.361658	0	545.13	2	12.8347	4	4	3	1	4	4	129.414	43	0.333334	1.92816	0.192835	2.09014	4.89898
		S634	3	1	0.544431	0.16933	551.269	3	13.1997	3	1	4	1	1	4	147.41	48	0.507937	0.762414	0.228931	0	5.91608
		S635	4	1	0.542961	0.153738	547.867	3	10.2461	3	4	1	1	3	4	153.006	47	0.738095	3.61987	0.193363	2.57749	12.53
		S636	3	3	0.276204	0	538.913	2	6.42824	3	2	1	1	1	4	167.081	53	0.555555	2.74698	0.391119	0	6.08276
		S637	3	2	0.26628	0	556.682	2	12.8441	3	1	3	1	3	4	126.418	42	0.47619	0	0.217643	1.112	6.7082
		S638	3	1	0.213864	0	535.307	3	11.0878	1	2	3	1	3	4	169.583	51	0.574074	1.40562	0.419923	1.20506	5.47723
		S639	3	1	0.243759	0	556.75	2	8.22	3	2	3	1	3	4	126.912	51	0.437908	2.74698	0.384603	1.07157	18.6279
		S640	4	3	0.291691	0.262795	556.955	3	6.70998	1	4	1	1	1	3	127.722	51	0.522876	2.07321	0.286692	0	15.6525
		S641	2	1	0.349856	0	544.97	3	12.0809	1	4	3	1	2	3	129.42	42	0.407407	0.48221	0.192751	0.13321	4.79583
		S642	3	3	0.329849	0	557.054	3	5.80739	3	4	1	1	1	2	132.426	47	0.539683	5.10121	0.246	0	6.63325
		S643	3	3	0.2201	0	554.589	2	6.43426	3	4	5	1	3	2	127.27	47	0.601852	8.1425	0.12545	0.303169	12.5698
		S644	2	3	0.613886	0.232821	549.126	3	6.01346	3	2	1	1	3	3	151.145	49	0.466666	4.15492	0.351613	0.0430369	4.47214
		S645	2	1	0.119648	0	546.302	2	6.38941	5	4	1	1	2	3	129.331	43	0.488889	5.69705	0.14882	0.248041	9.84886
		S646	2	1	0.235385	0	536.115	3	7.60966	3	2	3	1	3	4	169.42	54	0.688889	4.21012	0.216388	0.552942	10.4881
		S647	4	3	0.359964	0.173144	557.199	1	7.07025	1	2	1	1	1	4	129.869	43	0.506173	1.44636	0.154274	0	7.81025
		S648	3	3	0.126421	0.0138635	556.586	2	7.47572	1	2	1	1	1	2	126.371	40	0.583333	0.964352	0.373673	0	4
		S649	2	1	0.343144	0.135478	556.138	2	6.08747	1	4	3	1	2	3	136.843	45	0.444444	7.6842	0.233563	0.128558	4.89898
		S650	4	3	0.188681	0	556.36	3	5.97164	3	2	1	1	1	2	126.572	44	0.685185	4.33172	0.354089	0	8.88819
		S651	1	2	0.401149	0	542.59	4	9.26053	2	2	5	1	2	4	160.449	48	0.444444	0	0.0944398	0.0233776	9.64365
		S652	3	1	0.290571	0.0517057	536.747	3	5.90526	3	4	5	1	1	1	168.704	64	0.462963	4.62777	0.221946	0	6.55744
		S653	3	1	0.105372	0	534.862	2	5.7351	1	1	3	1	1	1	170.042	67	0.60606	5.48139	0.187983	0	9.53939
		S654	4	2	0.28067	0.15392	556.743	2	5.96779	1	4	3	1	2	1	134.011	58	0.444445	8.64716	0.135994	0.176027	8.24621
		S655	2	1	0.544188	0.147077	547.867	2	9.23716	3	2	1	1	3	4	153.006	46	0.222223	1.98745	0.22182	0.184008	3.74166
		S656	4	1	0.327415	0.190514	556.794	2	7.12719	1	4	1	1	1	2	127.346	50	0.666667	5.44986	0.146749	0	6.78233
		S657	2	3	0.458466	0	539.426	3	6.01683	2	4	1	1	1	1	164.265	56	0.488889	4.141	0.241131	0	5.74456
		S658	3	1	0.233563	0	556.643	3	9.38469	1	2	1	1	3	4	126.248	40	0.422222	2.28616	0.294611	0.135124	5.47723
		S659	4	2	0.121877	0	548.864	1	9.95368	5	1	1	1	3	3	129.158	40	0.4	0	0.198024	0.192223	8.12404
		S660	4	3	0.294741	0	556.503	3	6.13864	3	3	3	1	1	1	126.143	52	0.388889	3.66747	0.195175	0	6.08276
		S661	1	3	0.220154	0	542.015	2	5.91619	3	4	1	3	3	2	164.676	54	0.444445	4.57768	0.195893	0.317944	8.544
		S662	4	1	0.192308	0	534.756	2	6.54708	1	4	3	1	2	2	169.841	57	0.444444	4.87036	0.35745	0.139822	6
		S663	2	2	0.381192	0	536.03	3	9.71941	1	2	3	1	4	4	168.43	50	0.481481	1.02284	0.372453	3.51536	8.3666
		S664	3	3	0.166066	0	535.14	2	6.31208	1	4	3	1	4	3	169.997	53	0.493827	3.08474	0.198638	12.3383	9.32738
		S665	3	1	0.093964	0.193674	544.178	2	13.4726	3	2	1	3	4	4	163.07	47	0.492063	1.73814	0.22485	15.9338	16.0624
		S666	3	1	0.158583	0	535.408	3	5.55532	1	1	3	1	3	1	169.26	72	0.577778	12.9376	0.233886	0.555436	12.9615
		S667	3	2	0.10653	0	534.808	3	12.964	3	2	3	1	4	4	170.386	50	0.577778	0.681932	0.424028	9.3546	7.14143
		S668	3	1	0.352897	0.0605342	539.087	2	8.76675	3	2	1	1	3	4	167.263	50	0.617284	2.3855	0.213877	0.488168	8.42615
		S669	3	3	0.135238	0	549.126	2	6.671	5	1	1	1	1	2	129.145	49	0.507937	2.15554	0.197445	0	6.16441
		S670	3	2	0.195225	0	535.358	2	10.1768	3	2	5	1	3	4	170.059	39	0.5625	0	0.189888	0.867989	17.4069
		S671	2	2	0.133732	0	549.864	2	9.43173	5	2	1	1	1	4	129.095	43	0.388889	0.681932	0.184579	0	3.60555
		S672	4	3	0.30135	0	556.015	3	5.38852	1	2	3	1	3	2	137.299	51	0.518518	7.72838	0.144248	0.680885	12.49
		S673	4	2	0.228897	0	556.575	3	12.5927	1	2	3	1	3	4	126.202	39	0.305555	0	0.168845	1.53113	3.74166
		S674	3	3	0.206238	0	535.307	3	5.81635	1	2	3	1	1	2	169.583	54	0.358025	5.0559	0.388639	0	8.24621
		S675	3	3	0.2169	0	545.759	2	6.53981	4	1	1	1	2	2	129.373	47	0.555555	4.90569	0.245257	0.185174	9.16515
		S676	2	1	0.395513	0	540.443	4	11.0017	2	2	1	1	3	4	163.04	48	0.541667	3.23141	0.0664233	0.313743	7.81025
		S677	3	1	0.186779	0.0813023	555.712	3	5.42439	1	1	5	1	1	2	138.145	50	0.411111	7.45918	0.210764	0	10
		S678	4	1	0.412585	0.191255	551.827	3	9.3124	3	4	5	1	3	4	146.45	46	0.458333	2.45735	0.142385	0.827581	8
		S679	3	1	0.287147	0	539.723	2	7.81454	3	2	1	1	3	2	166.602	58	0.305555	2.74698	0.333595	0.128503	8.30662
		S680	3	2	0.114897	0.0786474	556.557	3	8.56738	3	2	1	1	1	4	126.455	34	0.592593	0	0.410214	0	3.87298
		S681	1	2	0.372452	0.244673	551.99	3	10.6468	3	4	1	1	3	4	146.091	42	0.481482	0	0.263038	0.231471	5.38516
		S682	2	2	0.265306	0	537.701	3	6.29411	3	2	1	1	1	2	167.942	60	0.518518	3.14055	0.362492	0	6
		S683	4	3	0.26522	0.16132	553.841	2	6.83179	1	4	1	1	1	1	142.321	53	0.63492	1.83562	0.193634	0	9.64365
		S684	2	2	0.44096	0	538.796	3	10.6468	2	3	4	1	3	4	165.387	34	0.564444	0	0.235973	1.2572	22.1811
		S685	4	3	0.175198	0	536.566	3	6.46	3	1	3	1	1	1	169.094	66	0.333333	2.66124	0.201016	0	2.82843
		S686	3	1	0.158816	0	535.408	3	7.86722	1	1	3	1	3	4	169.26	59	0.444444	5.20169	0.221052	0.753709	17.5784
		S687	4	2	0.18566	0	537.18	2	15.0301	3	2	1	1	4	4	168.542	49	0.47619	0.340978	0.35643	7.49424	7.28011
		S688	3	3	0.382776	0.213412	557.07	3	5.27159	3	3	5	1	1	2	128.727	57	0.625	8.6732	0.0881715	0	7.93725
		S689	3	1	0.419651	0	536.355	3	7.8847	3	2	3	1	3	2	167.831	55	0.428571	4.47579	0.407552	0.440044	7.28011
		S690	2	1	0.351762	0.186633	557.229	2	10.6643	1	2	1	1	3	4	129.765	42	0.314815	1.98745	0.200323	1.1079	8.18535
		S691	3	1	0.545792	0	543.465	3	6.997	2	2	1	1	3	2	159.34	53	0.565656	7.73571	0.268386	0.68872	11.1355
		S692	2	1	0.405983	0	541.532	3	13.4441	2	2	1	1	1	4	161.721	49	0.518518	1.07815	0.332515	0	5
		S693	3	2	0.312332	0.171785	556.472	2	10.1249	1	4	3	1	3	4	135.13	42	0.362963	0.340978	0.25481	0.515044	17.1756
		S694	3	1	0.2818	0	556.715	2	12.022	3	2	3	1	4	4	126.543	45	0.31746	3.42275	0.18699	4.85195	7.93725
		S695	4	2	0.309734	0	556.711	2	10.7646	1	2	1	1	3	4	125.811	42	0.62963	0	0.21897	0.0678879	4.47214
		S696	3	2	0.263777	0.0973454	541.965	2	10.9653	3	2	1	3	3	4	164.953	44	0.572649	0	0.169648	0.704228	15.2315
		S697	4	1	0.0548159	0.194632	544.718	3	8.00502	3	4	1	3	3	2	162.746	54	0.481481	3.97013	0.14554	0.667706	21.095
		S698	3	3	0.226842	0	536.507	2	5.07166	3	1	3	1	1	1	169.164	64	0.529914	10.5534	0.340273	0	12.1655
		S699	4	1	0.375422	0	556.432	3	14.5315	3	2	3	1	4	4	126.086	45	0.444444	1.92816	0.404545	13.4809	6.08276
		S700	2	2	0.676422	0	537.126	2	10.5133	3	3	4	1	3	4	166.835	46	0.492063	0	0.0736557	0.449403	7.14143
		S701	3	1	0.133732	0	549.532	2	12.3681	5	4	1	1	4	4	129.116	46	0.466666	1.07815	0.200945	1.3329	4.89898
		S702	2	1	0.196859	0	554.671	3	10.301	3	4	1	1	3	4	127.329	39	0.472222	2.28616	0.0584073	2.78391	11.7898
		S703	3	3	0.330337	0.0829675	556.266	2	6.13435	1	4	3	1	1	1	136.036	54	0.507937	3.6832	0.202867	0	12.53
		S704	4	1	0.311089	0.107415	556	2	7.82229	1	2	3	1	1	4	137.259	46	0.527778	0.681932	0.226293	0	4.89898
		S705	2	1	0.39326	0.186924	557.116	2	6.85721	3	1	5	1	1	2	129.115	59	0.493827	7.12369	0.182203	0	11.8322
		S706	4	1	0.16682	0	535.055	3	15.192	1	2	3	1	3	4	170.035	51	0.5	1.70441	0.238318	0.331097	6.78233
		S707	3	1	0.241365	0	556.703	2	9.75584	3	4	3	1	3	4	126.892	51	0.493827	2.66124	0.287581	0.875064	8.77496
		S708	3	3	0.174927	0	536.566	3	6.46	3	1	3	1	1	1	169.094	67	0.566667	2.66124	0.226796	0	14.6287
		S709	1	1	0.264645	0	556.767	1	7.12139	1	3	4	1	1	2	134.169	52	0.382716	5.48139	0.115934	0	8.77496
		S710	4	1	0.281008	0.275329	557.017	2	15.5364	1	4	1	1	4	4	127.843	48	0.277778	0.762414	0.279678	7.84169	4.12311
		S711	3	3	0.302638	0	556.152	3	5.94754	1	3	3	1	1	1	136.485	56	0.47619	4.43697	0.193963	0	13.0767
		S712	3	3	0.313553	0.0404952	540.487	2	5.53365	3	2	1	3	1	2	166.06	59	0.518518	6.69459	0.217658	0	12.9615
		S713	4	1	0.110596	0.0246789	555.531	3	9.08515	3	4	4	1	3	3	126.993	41	0.444445	0.964352	0.198625	0.152714	3.74166
		S714	3	3	0.126905	0	549.109	3	6.906	5	1	1	1	1	2	129.139	46	0.666666	1.70441	0.251287	0	5.47723
		S715	4	2	0.0710823	0	534.443	3	12.5927	1	2	3	1	3	4	170.523	44	0.580247	0	0.349214	0.897493	17.4069
		S716	1	1	0.341292	0.0415817	539.72	2	9.00216	3	2	1	1	3	4	166.703	56	0.469136	3.14055	0.399237	1.22683	11.9583
		S717	3	1	0.444174	0	540.836	3	9.31861	2	4	1	1	3	2	162.541	54	0.462963	2.74698	0.220266	0.432964	5.74456
		S718	1	2	0.147302	0.128497	554.776	2	9.95368	1	2	3	1	3	4	140.394	41	0.376068	0	0.224351	0.338812	14
		S719	2	2	0.561641	0.226962	550.37	3	10.3591	3	5	4	1	3	4	148.744	17	0.543651	0	0.0883821	2.654	29.8329
		S720	3	1	0.494977	0	539.39	3	6.90102	2	5	5	1	2	2	164.245	52	0.511111	3.42275	0.136239	0.111287	5.56776
		S721	3	1	0.197857	0	535.529	2	7.36414	3	2	3	1	1	4	169.95	43	0.425926	1.07815	0.273301	0	16.2788
		S722	4	2	0.636231	0	537.259	3	10.5133	3	3	4	1	3	4	166.708	46	0.148148	0	0.365185	0.0539415	3.31662
		S723	2	2	0.572615	0.022542	543.337	3	10.1768	2	2	4	1	3	4	159.466	39	0.587302	0	0.221067	0.814175	14.3875
		S724	3	3	0.26962	0	556.682	2	7.23296	3	1	5	1	1	4	126.418	45	0.488889	1.22924	0.222992	0	5.09902
		S725	4	3	0.0636514	0	548.428	2	6.02707	5	1	3	1	1	1	129.19	52	0.444445	4.09896	0.197808	0	8.48528
		S726	2	1	0.226674	0.136987	556.905	3	9.35012	1	1	1	1	1	3	127.343	54	0.308642	2.80956	0.242699	0	7.74597
		S727	3	3	0.2452	0	554.059	2	5.90661	3	3	4	1	2	3	127.415	41	0.535354	9.18371	0.208918	0.244218	11.225
		S728	1	1	0.435888	0	536.967	3	8.35159	3	2	3	1	3	4	167.15	49	0.377778	2.80956	0.421242	0.252488	7.54983
		S729	3	2	0.30027	0.217604	553.484	2	10.1249	1	2	1	1	2	4	143.414	47	0.407407	0.340978	0.191364	0.0537076	2.82843
		S730	3	1	0.0842265	0	534.855	2	6.77567	1	2	3	1	3	2	169.955	59	0.388889	5.80674	0.300928	0.285207	7.74597
		S731	1	3	0.112333	0	535.302	2	5.4664	1	2	3	1	1	1	169.493	65	0.650794	7.15559	0.339184	0	7.14143
		S732	3	1	0.209989	0	554.589	3	6.19324	3	4	1	1	3	2	127.27	49	0.424243	6.92084	0.116248	0.476988	10.3923
		S733	1	1	0.20167	0.178003	555.326	3	10.4833	1	2	3	1	1	4	138.987	46	0.444444	1.52456	0.0918954	0	5
		S734	1	2	0.276305	0.000732718	541.481	2	11.8255	3	2	1	3	3	4	165.236	42	0.555556	0	0.318082	0.522468	8.30662
		S735	2	1	0.325677	0	556.596	2	7.79198	1	2	3	1	3	4	126.675	48	0.574074	1.40562	0.207484	0.409802	6.08276
		S736	1	2	0.506518	0	544.125	5	10.87	3	5	5	1	3	4	158.53	41	0.638889	0	0	0.771151	9.53939
		S737	2	3	0.147095	0	534.304	2	7.23296	1	4	3	1	1	1	170.312	56	0.388889	1.22924	0.184487	0	7.2111
		S738	3	3	0.45052	0.244735	550.623	3	5.94754	3	4	4	1	1	2	148.312	46	0.533334	4.43697	0.200019	0	9.16515
		S739	3	3	0.0174665	0	547.552	2	7.12914	5	2	3	1	1	4	129.254	41	0.666666	1.36367	0.135553	0	2.64575
		S740	4	1	0.196533	0	556.628	2	8.16886	1	2	1	1	3	4	126.333	40	0.285714	0.48221	0.269881	0.633493	7.14143
		S741	2	3	0.377514	0.156894	557.162	2	5.48939	1	1	1	1	2	2	129.754	56	0.555556	6.99457	0.177546	0.15892	11.8743
		S742	3	3	0.242125	0.057726	556.594	3	7.47572	1	3	3	1	1	1	134.89	53	0.513889	0.964352	0.169174	0	8.12404
		S743	4	1	0.449064	0.224405	551.073	3	7.92611	3	4	4	1	2	3	147.639	50	0.555555	1.22924	0.196391	0.0233776	3.4641
		S744	4	3	0.546631	0.147685	547.118	2	7.23296	3	2	1	1	2	3	153.989	46	0.333333	1.22924	0.17838	0.0210103	4.12311
		S745	4	3	0.210149	0	556.674	2	6.906	1	2	1	1	1	2	126.21	41	0.194445	1.70441	0.202343	0	4.58258
		S746	2	1	0.21763	0.199804	555.506	3	7.57954	1	4	3	1	1	2	138.532	52	0.407407	1.73814	0.186828	0	4.79583
		S747	4	1	0.119807	0	556.756	2	11.3426	1	2	1	1	1	4	126.03	43	0.37037	1.83562	0.360415	0	2.64575
		S748	4	2	0.218823	0	556.259	2	10.1768	3	2	1	1	3	4	126.538	34	0.648148	0	0.398588	0.128503	5.83095
		S749	3	2	0.198959	0	554.643	3	7.15315	3	4	1	1	1	2	127.309	48	0.333334	2.66124	0.0913909	0	4.12311
		S750	1	1	0.237075	0	556.674	2	8.51544	1	2	1	1	3	4	126.21	37	0.666666	0.681932	0.237545	0.15392	9.11043
		S751	3	1	0.242233	0	536.115	2	12.8918	3	2	3	1	3	4	169.42	49	0.555556	0.964352	0.193379	0.257961	6.7082
		S752	2	1	0.0286339	0	534.508	3	12.7015	1	4	3	1	3	3	170.193	56	0.444444	0.48221	0.196558	0.789399	6.85565
		S753	3	1	0.247397	0	556.871	3	8.13973	3	4	1	1	3	4	133.903	45	0.444444	2.48084	0.218643	0.239297	6.9282
		S754	4	3	0.50349	0.0789907	545.875	3	5.02215	3	4	1	1	3	2	155.719	55	0.572016	11.0761	0.252373	0.31786	27.5681
		S755	3	2	0.431129	0.196808	551.503	2	8.51544	3	2	1	1	1	4	146.986	44	0.388889	0.340978	0.145154	0	6.48074
		S756	2	1	0.556369	0.181234	548.489	1	6.41123	3	4	4	1	2	4	152.096	47	0.407408	5.57486	0.133171	0.169776	8.94427
		S757	1	3	0.241528	0.137299	556.864	3	6.29411	1	1	1	1	2	1	127.339	57	0.592592	3.14055	0.230858	0.111786	7.28011
		S758	2	1	0.316899	0.177398	552.449	2	8.02758	3	4	1	1	3	2	145.389	56	0.347222	3.88184	0.165929	0.594055	11.225
		S759	1	1	0.23513	0.00697617	535.771	2	8.50768	3	2	1	1	3	4	169.638	55	0.533334	2.74698	0.410349	0.198427	4.58258
		S760	3	1	0.22279	0	535.712	2	12.3146	3	2	3	1	4	4	169.831	50	0.5	4.35828	0.255028	14.2674	11.9164
		S761	2	2	0.262745	0.0201302	540.707	2	9.09701	3	2	1	3	4	4	165.732	50	0.6	0.762414	0.295407	7.52466	9.21954
		S762	2	3	0.133732	0	550.251	2	6.22808	5	1	1	1	1	1	129.066	50	0.541667	3.35445	0.246491	0	6.48074
		S763	4	3	0.0631148	0	556.841	2	6.29411	1	2	1	1	1	2	126.228	44	0.486111	3.14055	0.407494	0	7
		S764	4	1	0.151938	0	556.76	3	7.58383	1	4	1	1	3	2	125.997	44	0.5	2.59507	0.190748	0.162153	7.2111
		S765	3	1	0.212838	0	534.756	2	6.43599	1	4	3	1	1	2	169.841	57	0.619047	2.7258	0.258946	0	6.08276
		S766	4	2	0.163584	0.185008	554.523	2	11.1323	1	1	5	1	3	4	140.875	34	0.469136	0	0.109125	0.900419	15.748
		S767	3	3	0.142132	0	535.14	2	6.75226	1	2	3	1	1	3	169.997	52	0.347222	1.98745	0.373961	0	7.61577
		S768	4	3	0.174626	0	536.807	3	6.53981	3	2	1	1	1	4	168.921	54	0.555555	2.45735	0.427783	0	7.14143
		S769	4	1	0.318621	0.205237	556.86	2	6.63194	1	4	1	1	2	2	127.467	55	0.361111	4.47579	0.203445	0.125304	7.87401
		S770	2	1	0.265731	0.0370028	540.372	3	6.00022	3	2	1	3	3	4	165.982	52	0.37037	8.37527	0.414486	0.429295	15.4596
		S771	2	1	0.0853882	0	548.428	3	6.21285	5	1	1	1	3	2	129.19	48	0.666667	3.4058	0.193206	0.150667	3.16228
		S772	3	1	0.262209	0	535.331	3	6.31072	1	2	3	1	1	1	169.609	61	0.546296	9.19593	0.237674	0	12
		S773	3	1	0.124561	0	534.658	2	6.77482	1	2	3	1	4	3	169.973	56	0.638889	3.88184	0.208567	3.68671	7.81025
		S774	3	3	0.560578	0	542.388	3	7.09883	2	4	5	1	1	1	160.655	58	0.666666	1.40562	0.1754	0	5.65685
		S775	2	1	0.27624	0.195121	556.895	2	7.985	1	4	1	1	2	4	127.461	49	0.555555	1.73814	0.178707	0.0596709	4.69042
		S776	1	3	0.27102	0	555.887	2	7.82229	1	2	3	1	1	4	137.751	47	0.694445	0.681932	0.160038	0	6.08276
		S777	4	1	0.211189	0.199186	555.326	3	6.46	1	2	3	1	1	4	138.987	48	0.361111	5.31105	0.145801	0	8.24621
		S778	3	3	0.602637	0	536.337	2	5.76685	3	4	3	1	1	1	167.74	57	0.531746	5.31105	0.285539	0	12.6095
		S779	3	2	0.363472	0.211566	557.16	2	9.61405	3	1	5	1	3	4	129.233	43	0.512821	0.340978	0.205017	0.819388	13.5277
		S780	2	3	0.241907	0	556.691	3	5.46193	3	1	1	1	1	1	126.984	59	0.592592	7.18734	0.225191	0	9.38083
		S781	3	1	0.553062	0.0310923	544.01	3	7.9304	3	4	4	1	3	4	158.116	49	0.555556	1.83562	0.175255	0.171695	5.74456
		S782	3	1	0.536842	0.015173	544.263	3	7.92611	3	2	4	1	2	4	157.822	49	0.333333	1.22924	0.328708	0.0761058	4.79583
		S783	1	1	0.479645	0.0214549	544.908	4	7.985	3	5	5	1	2	4	157.02	51	0.555556	1.73814	0	0.151865	7.48331
		S784	2	2	0.491956	0.0998037	557.142	3	5.53752	1	4	1	1	1	2	130.107	50	0.433333	6.66896	0.176014	0	9.69536
		S785	2	2	0.577462	0	537.716	3	12.281	3	5	5	1	4	4	166.164	37	0.535354	0	0.0309885	2.84032	12.6886
		S786	2	2	0.208615	0.289961	557.017	1	10.5133	1	4	1	1	2	4	127.843	42	0.416667	0	0.164458	0.0368157	4.24264
		S787	2	1	0.284624	0	556.033	3	7.71072	1	2	3	1	2	4	137.337	43	0.527778	0.762414	0.111721	0.0436516	7.28011
		S788	4	2	0.293524	0.210959	556.895	3	15.8023	1	4	1	1	4	4	127.461	49	0.511111	0	0.231999	4.30306	6.245
		S789	4	3	0.553855	0	543.465	2	5.94754	2	4	1	1	1	2	159.34	51	0.522222	4.43697	0.15008	0	9.64365
		S790	2	2	0.205196	0	541.946	2	10.1768	3	2	1	3	3	4	164.643	44	0.581197	0	0.185473	0.501064	10.2956
		S791	4	2	0.416182	0	543.824	2	6.42824	1	2	3	1	3	4	129.514	37	0.40404	2.74698	0.284651	0.29692	11.3578
		S792	3	3	0.0326059	0	534.96	3	6.02707	1	2	3	1	1	2	169.725	62	0.555556	4.09896	0.168117	0	6.08276
		S793	2	3	0.072261	0	534.415	3	6.37021	1	2	3	1	1	4	170.502	53	0.396826	2.91085	0.394899	0	8.48528
		S794	1	1	0.200896	0.00554394	535.572	3	7.08513	1	2	1	1	3	2	169.556	59	0.432099	8.48912	0.347817	1.36901	18.0278
		S795	1	2	0.474914	0.215025	551.073	2	17.1779	3	2	4	1	5	4	147.639	44	0.380953	0.340978	0.208343	31.6158	7.48331
		S796	3	1	0.518595	0	538.689	3	6.3634	2	4	1	1	1	2	164.671	53	0.37037	5.84611	0.291834	0	11
		S797	4	1	0.260988	0	555.868	2	7.92611	1	2	3	1	2	4	137.718	47	0.583333	1.22924	0.153171	0.0393681	3.74166
		S798	4	1	0.275434	0.237113	556.986	3	10.6222	1	1	1	1	1	4	128.042	50	0.458333	1.07815	0.22628	0	11.9583
		S799	3	2	0.443341	0	542.59	3	10.3591	2	2	1	1	3	4	160.449	41	0.709402	0	0.0766073	0.713884	14.3527
		S800	4	2	0.355593	0.259073	552.242	3	10.6468	3	2	1	1	3	4	145.622	43	0.617284	0	0.179847	0.523859	9.79796
		S801	3	2	0.560769	0.219663	557.069	2	11.1545	3	1	5	1	5	5	129.636	15	0.447619	0.340978	0.195586	107.905	37.8153
		S802	2	1	0.204119	0.237059	554.69	3	7.10953	1	4	3	1	3	2	140.397	52	0.481481	6.92084	0.191406	0.413652	9
		S803	4	1	0.00929727	0	547.059	3	7.71072	5	4	3	1	1	2	129.286	47	0.511111	0.762414	0.139389	0	6.32456
		S804	3	1	0.0387124	0	533.737	3	7.25257	1	2	3	1	2	4	171.375	55	0.714286	2.40969	0.360706	0.113277	6.32456
		S805	3	3	0.313747	0.148978	556.934	2	6.40568	3	4	4	1	3	2	132.975	46	0.430555	2.80956	0.168423	0.347927	6.16441
		S806	2	3	0.427687	0.168938	557.001	2	5.92454	3	1	5	1	1	4	128.676	50	0.587302	4.53975	0.197009	0	13.8564
		S807	1	2	0.248371	0	556.315	2	12.281	1	2	1	1	3	4	126.455	33	0.488889	0	0.320756	0.399242	8.83176
		S808	4	2	0.589994	0	537.944	3	9.666	3	5	5	1	2	4	165.89	43	0.488889	0	0.0445507	0.10863	4.79583
		S809	2	2	0.278025	0.0913791	541.717	3	10.7646	3	4	5	3	3	4	165.216	24	0.45	0	0.0958051	1.89369	25.0799
		S810	4	3	0.544496	0.130709	545.896	3	6.75226	3	2	1	1	3	3	155.589	46	0.388889	1.98745	0.0964094	0.0529465	5.83095
		S811	2	2	0.250742	0	556.17	3	8.51544	3	2	1	1	3	4	126.547	35	0.416667	1.02284	0.302428	0.205876	4.47214
		S812	4	3	0.228367	0.214028	555.49	2	6.08167	1	3	3	1	3	2	138.506	49	0.511111	3.88184	0.225657	0.27358	5.2915
		S813	4	2	0.257658	0	555.811	3	8.16886	3	4	1	1	1	2	126.767	39	0.527778	0.48221	0.305075	0	7.54983
		S814	1	3	0.026563	0	534.004	2	10.3678	1	4	3	1	3	2	170.751	60	0.492063	2.7258	0.182808	0.187076	6
		S815	4	3	0.411142	0	534.418	3	5.06912	1	1	3	1	1	1	170.109	64	0.592593	10.5797	0.218012	0	7.28011
		S816	3	1	0.0251488	0	547.409	1	8.91123	5	2	3	1	3	4	129.264	41	0.422222	1.83562	0.189098	0.188585	6
		S817	3	3	0.351992	0.101369	538.79	3	5.72557	3	4	1	3	1	1	167.67	64	0.481482	5.53352	0.18723	0	6.9282
		S818	3	1	0.321104	0.162516	556.98	2	15.3743	3	4	4	1	5	4	132.648	30	0.555555	2.15554	0.11866	76.1487	19.4165
		S819	2	3	0.633871	0.226595	557.08	2	5.25073	3	4	1	1	3	2	129.878	49	0.281481	8.85322	0.239361	0.556643	14.9666
		S820	2	2	0.235337	0	556.315	3	11.2064	3	2	1	1	3	4	126.455	37	0.555555	0	0.302286	0.401528	5.47723
		S821	3	2	0.512091	0	539.034	3	9.666	2	2	1	1	3	4	164.245	42	0.4	0	0.365493	0.442295	7.87401
		S822	3	3	0.00791411	0	547.328	3	9.71941	5	1	3	1	2	2	129.265	47	0.416667	1.02284	0.218811	0.0912667	3.87298
		S823	3	3	0.427119	0	556.322	3	6.80657	1	4	5	1	3	2	126.043	52	0.477778	7.48959	0.196832	0.525434	12.2066
		S824	1	2	0.506396	0.0971467	557.114	3	10.3591	3	2	1	1	2	4	130.499	45	0.37037	0	0.40188	0.0181925	6.245
		S825	4	3	0.252826	0	555.7	3	6.70998	3	4	1	1	3	2	126.814	43	0.518519	2.07321	0.273396	0.520463	3.4641
		S826	3	2	0.263466	0	555.444	2	12.5747	1	2	4	1	4	4	126.881	32	0.680556	0	0.277406	5.40984	23.8537
		S827	4	3	0.364936	0	556.68	2	7.09883	1	2	1	1	1	3	125.781	44	0.444444	1.40562	0.216586	0	3.74166
		S828	3	2	0.389846	0.207583	556.244	2	11.2064	1	2	3	1	3	4	135.921	44	0.5	0	0.251909	0.144114	5
		S829	3	3	0.0570919	0	534.067	2	5.1903	3	2	3	1	1	1	171.191	65	0.522222	9.39516	0.258857	0	12.2882
		S830	3	2	0.361817	0	543.398	3	9.3124	1	1	3	1	2	4	129.547	33	0.351852	1.22924	0.155682	0.055586	9
		S831	1	3	0.0251488	0	547.409	1	9.02901	5	2	3	1	1	4	129.264	43	0.37037	1.83562	0.156919	0	6.55744
		S832	3	3	0.266353	0	555.811	3	6.18372	3	4	5	1	1	1	126.767	49	0.481481	3.50624	0.253147	0	5.65685
		S833	4	2	0.3681	0.173613	556.777	3	10.7646	1	1	1	1	3	4	127.521	41	0.422222	0	0.287632	0.152004	4.79583
		S834	2	3	0.186056	0	535.51	2	6.78257	3	2	3	1	1	2	170.109	66	0.416666	1.92816	0.250794	0	3.87298
		S835	3	1	0.527535	0	539.034	3	14.1036	2	2	1	1	5	4	164.245	48	0.411111	5.0559	0.305432	33.4219	9.74679
		S836	4	1	0.133732	0	549.502	2	6.84489	5	2	1	1	1	4	129.128	47	0.527778	3.61987	0.210167	0	7.68115
		S837	4	3	0.2129	0	556.679	3	5.72557	1	1	1	1	1	2	125.994	42	0.366667	5.53352	0.257847	0	9.53939
		S838	2	1	0.344485	0.249716	552.242	3	8.40386	3	4	5	1	2	4	145.622	48	0.507937	0.762414	0.153582	0.0393681	6.16441
		S839	2	1	0.423312	0	544.701	3	7.65804	4	4	3	1	3	3	129.45	43	0.361111	2.40969	0.230674	0.208579	8
		S840	4	1	0.393898	0.21596	556.464	3	11.9426	1	2	3	1	4	4	135.061	44	0.494949	1.73814	0.156102	4.62611	9.43398
		S841	4	2	0.0586884	0	534.121	3	9.7682	1	4	3	1	3	4	170.56	51	0.333333	0.681932	0.217228	0.32901	5.74456
		S842	4	2	0.268231	0	556.584	3	10.1768	3	2	3	1	2	4	126.755	42	0.518519	0	0.397802	0.0159128	5.47723
		S843	2	3	0.594666	0.119485	557.115	2	5.76685	3	4	1	1	1	2	130.242	50	0.555556	5.31105	0.132383	0	9.74679
		S844	3	1	0.59672	0	535.243	3	10.7019	3	2	3	1	4	4	168.927	52	0.444444	3.21345	0.364738	2.33848	12.2474
		S845	2	1	0.220582	0	556.59	2	9.96728	1	4	1	1	3	4	125.651	43	0.4	1.83562	0.308616	0.228422	86.0639
		S846	4	1	0.356079	0	556.456	3	7.80268	1	2	3	1	3	2	125.6	46	0.25926	3.47309	0.213345	0.207105	7.34847
		S847	4	1	0.465286	0.12808	557.095	3	8.22429	3	4	1	1	3	2	131.041	48	0.569445	4.09896	0.186896	0.720792	8.48528
		S848	2	1	0.233083	0	556.246	2	6.11343	3	2	1	1	1	2	126.501	42	0.375	3.76086	0.241167	0	10.0995
		S849	4	1	0.66461	0	536.436	3	7.36414	3	2	4	1	1	4	167.595	50	0.488889	1.07815	0.397276	0	4.89898
		S850	2	1	0.167575	0	556.717	2	13.1991	1	2	1	1	4	4	126.01	41	0.619047	1.22924	0.235391	1.64615	5.91608
		S851	4	3	0.133732	0	549.566	2	8.51544	5	2	1	1	1	2	129.121	47	0.444444	0.340978	0.230323	0	5.74456
		S852	3	1	0.0251488	0	547.76	2	6.69336	5	2	3	1	2	3	129.25	44	0.472222	4.21012	0.150202	0.15892	8.18535
		S853	4	1	0.573726	0.0717189	544.366	3	7.48327	3	4	4	1	3	4	157.607	45	0.529915	4.77483	0.17399	0.846303	12.2474
		S854	2	1	0.197936	0	556.693	2	14.351	1	4	1	1	4	4	126.084	42	0.444445	1.22924	0.258491	1.4104	3.4641
		S855	3	2	0.318908	0.240946	553.155	3	11.2064	1	2	1	1	3	4	143.99	45	0.63492	0	0.303951	0.751939	7.28011
		S856	2	2	0.0251488	0	548.019	2	10.5133	5	2	5	1	3	4	129.23	36	0.611111	0	0.207702	0.361652	7.34847
		S857	3	1	0.476346	0.154849	557.027	2	8.04494	3	3	5	1	3	4	128.875	51	0.569445	4.35828	0.156382	0.656197	10.7238
		S858	3	1	0.0193303	0	546.983	3	6.19324	5	4	3	1	1	4	129.287	45	0.422222	3.47309	0.143689	0	5.19615
		S859	4	1	0.308912	0	556.587	2	9.32016	1	2	1	1	3	4	126.24	37	0.555556	1.52456	0.274248	0.145998	6.78233
		S860	3	3	0.259754	0	556.618	2	4.96832	3	4	3	1	3	1	126.863	60	0.581699	11.6723	0.284632	0.414683	18.868
		S861	2	1	0.133732	0	549.566	2	7.15772	5	2	1	1	3	4	129.121	44	0.539683	3.97013	0.210929	0.517593	6.63325
		S862	3	2	0.340504	0	556.701	2	13.9404	1	2	1	1	4	4	125.781	42	0.644444	0.340978	0.286446	1.44939	5.09902
		S863	4	3	0.152477	0	549.33	2	6.18372	5	1	1	1	1	2	129.139	46	0.355556	3.50624	0.202568	0	6.40312
		S864	2	2	0.601277	0.022471	543.073	2	11.9166	2	3	4	1	3	4	159.778	43	0.458333	0.340978	0.163988	1.43379	11.6619
		S865	4	1	0.334464	0.108497	538.132	2	17.7468	3	2	1	1	5	4	168.059	51	0.577778	0.48221	0.186212	28.2301	8.06226
		S866	4	2	0.398514	0	556.432	3	12.0014	1	4	5	1	4	4	126.226	44	0.583333	0	0.140906	4.83685	7.87401
		S867	4	1	0.128723	0	533.967	2	8.83607	1	2	3	1	3	4	170.638	51	0.505051	3.21345	0.403242	0.78693	11.7898
		S868	2	2	0.318779	0.262434	552.498	2	13.578	3	2	1	1	2	4	145.139	44	0.444444	0	0.36197	0.0698973	5.09902
		S869	4	2	0.261694	0	556.584	3	8.56738	3	4	3	1	1	4	126.755	46	0.583333	0	0.268389	0	5.91608
		S870	2	3	0.529211	0.221636	557.053	3	5.95049	3	2	5	1	3	2	129.403	54	0.462963	4.42396	0.260781	2.19539	11.5758
		S871	4	2	0.27613	0	556.501	2	9.26053	1	2	1	1	2	4	126.322	39	0.592593	0	0.348534	0.137611	8.06226
		S872	2	3	0.142154	0.00640513	536.06	2	5.25882	3	2	3	1	1	2	169.676	61	0.648148	8.78296	0.251009	0	12.2882
		S873	1	2	0.398766	0	543.529	2	5.5197	1	2	3	1	1	2	129.538	42	0.422222	6.78771	0.14543	0	10.583
		S874	1	3	0.249548	0	554.213	3	5.91619	3	1	4	1	1	1	127.35	55	0.527778	4.57768	0.183637	0	11.4455
		S875	2	2	0.252008	0.157178	542.346	3	6.42824	3	4	1	3	1	2	164.668	53	0.622222	2.74698	0.169901	0	9.11043
		S876	4	1	0.48465	0	539.847	3	6.33548	2	5	1	1	2	2	163.285	52	0.513889	6.01045	0.0732901	0.202738	8.30662
		S877	3	2	0.206171	0	556.707	3	6.3634	1	1	1	1	2	3	126.047	43	0.472222	5.84611	0.207725	0.0820864	8.42615
		S878	1	3	0.155906	0	548.882	2	6.6121	5	2	1	1	2	4	129.164	43	0.5	2.28616	0.241452	0.0760529	4
		S879	3	3	0.251365	0	553.261	2	5.20059	3	4	1	1	3	4	127.599	34	0.505051	18.1355	0.120605	0.499546	11.1355
		S880	1	1	0.0988765	0	534.179	3	7.10437	1	2	3	1	1	3	170.927	57	0.388889	5.57486	0.172144	0	7
		S881	4	1	0.570114	0	535.239	3	6.59841	1	2	3	1	1	4	168.981	51	0.444445	4.62777	0.417494	0	7.2111
		S882	3	1	0.31368	0.0886084	539.099	2	8.51544	3	4	1	3	1	2	167.349	62	0.722222	3.4058	0.2478	0	7.54983
		S883	4	1	0.214237	0.181622	543.295	2	8.57433	3	4	1	3	3	4	163.797	55	0.574074	1.92816	0.146667	0.216103	7
		S884	3	3	0.20492	0	536.961	2	5.68222	3	2	1	1	1	1	168.915	58	0.666667	5.77704	0.400351	0	11.0454
		S885	2	1	0.322913	0	556.604	3	9.2148	1	4	1	1	3	2	125.632	49	0.5	1.52456	0.216685	0.394452	5.65685
		S886	2	3	0.415598	0	556.348	3	6.22808	1	4	5	1	3	2	126.111	46	0.444444	3.35445	0.168903	0.538175	10.198
		S887	3	3	0.205866	0.0995541	536.325	3	5.29337	3	1	3	1	1	1	169.482	57	0.509259	8.48912	0.231407	0	14.9666
		S888	2	1	0.341842	0	556.229	2	6.74859	3	2	3	1	1	4	125.769	44	0.380953	3.98466	0.408947	0	8.88819
		S889	3	3	0.202692	0.194632	543.908	2	10.4188	3	2	1	3	3	4	163.268	54	0.481481	0.762414	0.36585	1.07338	3.31662
		S890	4	1	0.422513	0.1795	556.94	2	8.16197	3	3	5	1	2	2	128.302	57	0.555555	2.91085	0.0927702	0.0517782	5.38516
		S891	2	1	0.526946	0.164627	557.114	3	11.4243	3	2	1	1	4	4	130.499	40	0.422222	1.52456	0.179079	4.01066	10.247
		S892	1	1	0.172252	0	535.12	3	8.8902	3	2	3	1	3	4	170.367	59	0.555556	5.37557	0.355702	0.728217	6.40312
		S893	3	1	0.572515	0.202558	548.189	3	6.48306	3	4	1	1	2	2	152.472	52	0.430555	5.19062	0.205019	0.0523629	7.07107
		S894	3	1	0.356964	0.213218	556.235	3	6.50053	1	4	3	1	2	2	135.861	47	0.361111	5.10121	0.275851	0.185174	8.83176
		S895	2	1	0.54204	0.160632	546.942	3	6.88639	3	2	1	1	1	4	154.206	43	0.333333	1.73814	0.299343	0	4.12311
		S896	3	3	0.269733	0	553.402	3	6.48521	3	4	1	1	1	2	127.537	41	0.680555	2.59507	0.140653	0	8.12404
		S897	1	2	0.270003	0	555.311	3	11.5631	1	2	5	1	3	4	126.93	-1	0.391304	0	0.200489	5.07171	25.5343
		S898	3	1	0.133732	0	550.239	3	6.671	5	5	5	1	1	3	129.078	42	0.541667	2.15554	0.0186366	0	10.5357
		S899	1	3	0.543171	0.176393	547.362	2	6.21285	3	2	1	1	1	1	153.629	50	0.407407	3.4058	0.150332	0	6.245
		S900	3	1	0.252058	0.156016	542.346	3	6.42824	3	4	1	3	1	3	164.668	51	0.52381	2.74698	0.171123	0	10
		S901	1	3	0.647846	0.273709	550.046	2	5.87383	3	4	4	1	1	2	149.134	53	0.444444	4.77483	0.291864	0	8.88819
		S902	2	1	0.29094	0.0245532	556.654	2	5.84533	1	1	1	1	3	2	126.977	50	0.251462	14.4579	0.297451	0.865423	18.8944
		S903	3	3	0.547292	0.194643	547.778	2	5.67706	3	2	1	1	1	1	153.051	59	0.6	5.80674	0.242585	0	14.8997
		S904	3	2	0.334534	0.0646858	539.844	2	6.29411	3	4	1	3	1	2	166.622	55	0.572649	3.14055	0.189014	0	11.5326
		S905	4	3	0.169706	0	535.949	3	7.01757	3	4	3	1	1	3	169.65	59	0.333333	1.52456	0.218285	0	8.88819
		S906	4	1	0.148944	0	548.81	2	13.4256	4	2	1	1	4	4	129.172	43	0.388889	1.07815	0.210926	2.4954	4
		S907	4	3	0.247101	0	556.674	2	6.42824	1	2	1	1	1	3	126.122	42	0.481481	2.74698	0.265606	0	3.87298
		S908	3	2	0.266144	0	556.544	3	10.818	3	4	3	1	3	4	126.742	43	0.375	0.681932	0.195847	0.297441	10.0995
		S909	3	1	0.326421	0.0556748	540.208	2	6.75226	3	2	1	3	1	4	166.349	52	0.5	1.98745	0.212521	0	10.2956
		S910	3	1	0.393279	0	556.432	3	10.4714	1	4	5	1	3	4	126.226	45	0.347222	0.48221	0.158921	0.181287	7.4162
		S911	4	2	0.319385	0.0694229	539.78	2	13.3036	3	2	1	3	3	4	166.59	50	0.513889	0	0.41851	0.934499	9.05539
		S912	3	3	0.138015	0	548.636	2	6.27112	4	4	1	1	1	4	129.183	45	0.444444	3.21345	0.21793	0	4.47214
		S913	4	2	0.657868	0	536.168	2	10.0415	3	4	3	1	3	4	167.9	39	0.423611	1.70441	0.182143	3.76968	22.0454
		S914	2	1	0.116115	0	548.538	3	6.76887	4	1	1	1	3	4	129.186	36	0.569444	5.84611	0.193865	0.723292	17.9444
		S915	3	1	0.3299	0.254427	553.155	3	10.7716	1	2	1	1	3	4	143.99	46	0.396826	0.964352	0.316067	0.513177	5.47723
		S916	4	2	0.32541	0.0549329	540.208	3	6.3771	3	1	1	3	1	2	166.349	56	0.541667	2.89087	0.199096	0	6.40312
		S917	2	2	0.250664	0	556.691	2	11.4058	1	2	5	1	3	4	125.92	39	0.412698	0.340978	0.33255	0.68586	8.544
		S918	3	3	0.232685	0.252196	554.667	3	6.65865	1	4	3	1	2	1	140.394	62	0.507937	2.1823	0.152849	0.176027	9.8995
		S919	4	2	0.0803028	0	533.748	2	4.97711	1	4	5	1	3	1	170.915	68	0.418803	11.573	0.263118	1.03938	15.6205
		S920	2	2	0.0251488	0	547.76	2	5.88151	5	2	3	1	1	2	129.25	47	0.396826	4.7385	0.154952	0	6.9282
		S921	2	2	0.0219275	0	546.71	3	6.08747	5	4	3	1	3	2	129.308	51	0.419753	7.6842	0.182672	0.252458	9.59166
		S922	2	1	0.420023	0	556.385	3	10.8299	1	2	3	1	3	4	125.518	44	0.25926	1.07815	0.214219	0.209992	3.16228
		S923	1	1	0.510844	0	539.847	3	6.55445	2	2	4	1	2	3	163.285	51	0.606061	4.83476	0.156491	0.181014	10.8167
		S924	3	2	0.0233417	0	546.416	2	10.4613	5	4	3	1	4	3	129.339	47	0.555555	0.340978	0.187869	2.04501	4.3589
		S925	1	1	0.322054	0.19686	557.018	2	6.78257	3	1	1	1	3	1	131.82	49	0.466666	1.92816	0.198611	0.146651	4.58258
		S926	3	2	0.307415	0.277245	552.115	3	10.3591	3	4	5	1	3	4	145.769	45	0.533334	0	0.286546	0.475802	5.19615
		S927	2	1	0.564407	0.196577	546.707	3	8.17399	3	3	5	1	3	4	154.446	42	0.518518	3.35445	0.238164	0.283503	8.544
		S928	4	2	0.388047	0	554.853	3	10.7646	3	2	3	1	2	4	127.057	33	0.361111	0	0.359933	0.0349317	5.91608
		S929	2	1	0.0524148	0	532.85	2	13.0477	3	2	3	1	4	4	172.271	49	0.555555	1.07815	0.25408	3.85552	10.2956
		S930	2	1	0.618793	0	539.182	4	9.20858	3	3	5	1	2	4	164.031	49	0.555556	0.340978	0.00724037	0.101549	6.7082
		S931	2	2	0.286228	0.270673	555.798	4	14.9857	1	2	3	1	4	4	137.486	35	0.375	0	0.0460223	1.45342	9.69536
		S932	4	1	0.35834	0.100319	538.835	2	13.1033	3	2	1	3	1	4	167.462	54	0.522222	0.48221	0.285467	0	10.583
		S933	3	2	0.158174	0	548.85	1	12.8441	5	2	1	1	3	4	129.177	37	0.412698	0	0.255421	0.34988	6.32456
		S934	4	1	0.392323	0.281505	551.712	3	8.25799	3	4	4	1	3	3	146.42	52	0.611111	3.08474	0.266683	0.43507	7.74597
		S935	3	2	0.608891	0	544.095	2	9.20858	1	2	3	1	1	4	129.495	37	0.37037	0.340978	0.15938	0	4.24264
		S936	3	3	0.524875	0	556.261	3	5.84667	1	1	3	1	3	1	125.324	46	0.379085	4.90569	0.186202	0.484724	19.3649
		S937	4	3	0.0251488	0	548.314	3	7.41682	4	1	1	1	1	2	129.211	46	0.74359	1.02284	0.221448	0	15.4919
		S938	2	2	0.648995	0	536.437	2	11.9347	3	3	5	1	3	4	167.555	40	0.651852	0	0.0734069	2.61046	15.6844
		S939	3	3	0.288663	0	555.986	3	6.906	3	4	1	1	3	3	126.607	39	0.617284	1.70441	0.393666	0.51044	8.94427
		S940	4	2	0.133315	0	533.967	3	14.1584	1	2	3	1	3	4	170.638	48	0.407407	0	0.427463	0.358963	3.16228
		S941	3	3	0.283416	0.0958546	541.401	2	7.47572	3	2	3	3	1	2	165.429	58	0.54321	0.964352	0.183525	0	10.4403
		S942	3	1	0.105084	0	534.361	2	6.77697	3	1	3	1	3	3	171.01	60	0.426901	9.60746	0.277066	0.722062	19.5959
		S943	4	1	0.376641	0.116111	554.137	3	9.65663	3	4	3	1	3	4	127.299	38	0.481482	1.52456	0.18081	0.740531	7.34847
		S944	4	1	0.676569	0	543.653	3	6.79443	1	1	3	1	3	1	129.533	44	0.266666	3.80669	0.182796	0.105944	6
		S945	4	1	0.450393	0	556.153	3	5.33392	3	2	3	1	1	1	125.706	51	0.437037	8.15639	0.308018	0	13.3791
		S946	1	1	0.314558	0.0467754	540.581	2	7.40993	3	2	5	3	1	3	166.035	57	0.469136	4.11302	0.237217	0	9.27362
		S947	2	1	0.521894	0	543.507	1	8.00461	1	2	3	1	3	4	129.544	37	0.458333	1.70441	0.144163	0.273789	9.53939
		S948	4	1	0.36035	0	554.853	3	12.5517	3	4	4	1	1	3	127.057	41	0.444445	2.93068	0.16502	0	4.47214
		S949	3	1	0.0681558	0	532.584	2	6.79487	1	2	3	1	1	3	172.328	56	0.388889	5.69705	0.329918	0	5.65685
		S950	3	2	0.56951	0	538.318	5	10.9653	3	5	5	1	3	4	165.035	41	0.574074	0	0	0.597868	5.56776
		S951	2	2	0.298964	0.069433	556.393	2	11.7863	3	2	3	1	3	4	126.5	43	0.518519	0	0.434032	0.0865859	3.4641
		S952	2	1	0.264958	0	556.582	3	6.00938	3	4	1	1	3	4	126.855	54	0.583333	12.3432	0.181123	0.720792	11.5326
		S953	3	2	0.54856	0.299529	556.86	2	9.02626	3	1	5	1	3	5	128.312	32	0.454545	1.02284	0.174776	0.552942	14.3875
		S954	3	2	0.158615	0	549.266	2	15.8932	5	2	1	1	4	4	129.147	39	0.377778	0	0.218467	13.7607	5.09902
		S955	3	3	0.313086	0	556.606	2	6.10128	1	2	1	1	3	2	126.063	41	0.416667	3.80669	0.436797	0.55661	6.40312
		S956	4	2	0.368598	0.262551	556.345	2	10.87	1	2	5	1	3	4	135.323	42	0.592593	0	0.343172	0.19569	3.87298
		S957	3	1	0.457322	0	556.263	3	7.09883	3	4	5	1	1	2	125.996	51	0.592593	1.40562	0.203607	0	3.60555
		S958	2	1	0.532081	0	542.753	2	13.968	1	2	3	1	4	4	129.61	38	0.481482	0.48221	0.256207	0.757038	10.7703
		S959	3	1	0.586649	0.100567	544.38	2	6.42824	3	3	5	1	1	2	157.504	48	0.333334	2.74698	0.0513391	0	6.55744
		S960	3	3	0.789261	0	535.185	3	5.7351	3	2	3	1	1	2	168.936	51	0.581197	5.48139	0.391481	0	12.5698
		S961	3	2	0.631241	0	543.346	2	9.26053	1	2	3	1	2	4	129.565	34	0.488889	0	0.228689	0.0951259	5.2915
		S962	3	2	0.03404	0	533.658	3	9.666	1	2	3	1	3	4	171.411	50	0.492063	0	0.386707	0.183479	8.30662
		S963	3	1	0.0769678	0.196205	533.76	3	6.04017	3	2	5	1	1	4	171.777	58	0.583333	8.05163	0.151678	0	16.6132
		S964	3	1	0.531994	0.280501	556.907	1	6.51634	3	3	5	1	3	4	128.434	44	0.474747	5.02164	0.121229	0.825766	11.0454
		S965	3	2	0.58216	0	539.726	5	13.5578	3	5	5	1	4	4	163.399	36	0.384615	0	0	4.81255	15.906
		S966	4	2	0.373114	0.175643	555.265	2	10.1768	3	1	5	1	2	4	126.826	39	0.5	0	0.257781	0.0249687	1.41421
		S967	4	1	0.640239	0.286438	557.003	2	11.3996	3	2	4	1	4	4	129.402	40	0.575757	2.28616	0.219647	5.19976	9.94987
		S968	3	3	0.536118	0.191327	546.868	2	6.36004	3	3	5	1	3	1	154.244	51	0.583333	5.86569	0.0563224	0.287862	7.54983
		S969	3	1	0.27182	0	556.691	3	7.89304	1	4	1	1	3	4	125.92	40	0.416667	3.80669	0.231549	0.354399	10.6301
		S970	3	1	0.731199	0	543.971	3	11.296	4	1	4	1	1	4	129.512	39	0.422222	3.23141	0.204961	0	5.65685
		S971	2	2	0.282508	0	556.076	3	10.6468	3	2	1	1	3	4	126.558	36	0.555555	0	0.407699	0.18021	4
		S972	2	1	0.336081	0.065985	540.043	3	9.50371	3	4	5	3	3	4	166.351	49	0.533333	3.42275	0.142599	0.924207	13.3041
		S973	4	1	0.393321	0.220819	556.716	3	7.54823	3	1	1	1	3	2	127.397	56	0.466667	4.47579	0.238842	0.261377	11.7473
		S974	4	3	0.329956	0	553.97	5	5.91896	3	5	5	1	1	2	127.368	44	0.464646	4.56507	0	0	10.0499
		S975	3	1	0.805032	0	535.486	2	8.5273	3	2	4	1	1	4	168.603	53	0.435185	5.37557	0.216514	0	14.1421
		S976	3	1	0.27742	0	556.007	3	11.2143	1	3	3	1	1	4	125.229	44	0.277778	1.07815	0.232918	0	3.60555
		S977	3	3	0.604275	0	537.569	2	6.83179	3	3	5	1	1	1	166.306	52	0.428571	1.83562	0.0574964	0	8.48528
		S978	3	1	0.220973	0.266469	556.224	3	7.01757	1	4	3	1	1	2	136.16	49	0.488889	3.04696	0.344202	0	4.47214
		S979	4	1	0.349645	0	544.984	3	8.08587	4	2	4	1	3	2	129.444	52	0.324074	3.14055	0.25416	0.859759	11.1803
		S980	1	2	0.277195	0	555.297	2	12.9982	1	2	5	1	4	4	126.904	34	0.484848	0	0.144949	2.97152	9.43398
		S981	2	1	0.39337	0.108755	555.768	3	13.2636	3	4	1	1	4	4	126.642	40	0.25926	1.22924	0.210126	3.05562	9.69536
		S982	2	1	0.275496	0.259961	556.224	2	6.68081	1	4	3	1	3	2	136.16	44	0.430555	6.37997	0.189751	0.300766	8.06226
		S983	2	3	0.446571	0.00347112	556.329	2	6.05545	1	2	1	1	1	1	126.204	43	0.567901	3.98466	0.278943	0	13.4907
		S984	3	3	0.0329431	0	533.636	2	8.16886	3	2	3	1	1	3	171.627	58	0.592593	0.48221	0.333769	0	7
		S985	4	3	0.322005	0.207156	557.018	3	6.03053	3	4	1	1	1	1	131.82	50	0.533334	4.08485	0.180837	0	5.19615
		S986	3	1	0.0677511	0	533.696	3	7.23296	3	2	3	1	1	4	171.744	60	0.75926	1.22924	0.265727	0	7
		S987	2	1	0.49162	0	555.987	4	5.95049	3	4	3	1	1	4	125.535	46	0.523809	4.42396	0.169106	0	13.8924
		S988	3	1	0.529989	0.290307	557.005	3	8.56743	3	2	1	1	3	4	129.899	36	0.642857	2.91085	0.302861	0.659115	12.8062
		S989	3	2	0.530935	0.151969	546.149	3	15.4249	3	2	5	1	4	4	155.232	25	0.407407	0	0.181705	3.77487	24.9199
		S990	4	3	0.532324	0	544.432	2	6.37021	4	4	3	1	2	2	129.477	43	0.407407	2.91085	0.19464	0.0357507	2.82843
		S991	1	2	0.0251488	0	547.513	2	11.0003	5	4	3	1	3	4	129.268	41	0.5	0.340978	0.202899	0.321124	4
		S992	2	2	0.13199	0	532.471	3	11.9686	1	2	3	1	3	4	172.207	48	0.622222	0	0.416284	0.171647	5.65685
		S993	4	2	0.31221	0.213748	556.954	3	13.8404	1	3	4	1	4	4	132.458	34	0.592593	0	0.0666156	3.18267	8
		S994	1	3	0.604483	0.28079	550.618	3	6.88639	3	2	4	1	1	4	148.188	48	0.47619	1.73814	0.164053	0	6.40312
		S995	3	1	0.228916	0.160854	543.081	2	8.80882	3	2	1	3	3	4	164.034	58	0.36508	3.55539	0.249573	0.203407	7.87401
		S996	3	2	0.529906	0.212791	557.088	3	10.3591	3	2	1	1	3	4	130.388	35	0.537037	0	0.179422	0.27358	9.38083
		S997	4	2	0.461214	0	556.24	3	15.9262	1	2	3	1	4	4	126.113	41	0.416667	0	0.279392	4.01047	4.24264
		S998	3	1	0.0414292	0	533.832	2	6.63613	3	2	3	1	3	4	171.326	56	0.601852	6.66896	0.382645	0.484679	11.9164
		S999	4	1	0.355685	0	556.561	2	6.906	1	4	1	1	1	2	126.058	43	0.555555	1.70441	0.191038	0	3.4641
		S1000	3	2	0.320531	0	553.386	3	7.01757	3	4	1	1	1	3	127.525	39	0.345679	1.52456	0.136521	0	8.12404
		S1001	2	1	0.413175	0.192942	536.477	3	6.53981	3	2	1	1	1	2	169.66	57	0.444444	2.45735	0.172703	0	7.07107
		S1002	1	2	0.254692	0.101669	541.818	2	10.7646	3	2	3	3	3	4	165.122	52	0.648148	0	0.256132	0.251778	5.38516
		S1003	4	1	0.313085	0.277984	555.258	3	8.12963	1	2	3	1	3	2	138.869	48	0.592593	3.50624	0.358571	0.153432	5
		S1004	4	3	0.404913	0	556.211	2	6.65865	1	4	3	1	1	3	125.343	47	0.444444	2.1823	0.20245	0	4
		S1005	3	2	0.776828	0	534.474	3	8.51544	1	4	3	1	3	3	169.708	48	0.322222	1.70441	0.12163	0.171695	11.3137
		S1006	3	3	0.596171	0.0661238	543.446	2	7.09883	2	5	5	1	2	3	158.727	47	0.733334	1.40562	0.0500434	0.0553383	4.58258
		S1007	2	3	0.0454762	0	533.517	3	5.85393	3	1	3	1	1	2	171.862	68	0.444444	4.87036	0.204038	0	13.3791
		S1008	3	1	0.408908	0.227977	556.499	3	5.32368	1	1	1	1	1	4	126.866	55	0.506944	8.23919	0.241668	0	13.4907
		S1009	1	1	0.0521351	0	534.067	2	10.9432	3	2	3	1	3	4	171.191	54	0.481481	1.02284	0.303472	0.291335	2.82843
		S1010	3	3	0.597847	0.318803	556.851	3	5.91896	3	1	5	1	1	4	128.391	41	0.395062	4.56507	0.272762	0	9.32738
		S1011	3	2	0.246386	0.110829	541.818	2	12.8981	3	2	3	3	3	4	165.122	51	0.5	0	0.215367	0.305744	5.19615
		S1012	3	3	0.522509	0	539.93	3	6.20788	2	1	4	1	1	1	163.177	60	0.537037	3.42275	0.189109	0	7.87401
		S1013	2	3	0.355164	0	554.521	3	6.15174	3	2	3	1	3	4	127.212	37	0.472222	3.61987	0.417396	0.185477	6.85565
		S1014	1	1	0.0646449	0	533.205	2	7.52494	1	2	3	1	1	4	171.505	57	0.555556	1.83562	0.267562	0	14.8997
		S1015	3	1	0.648494	0.280309	550.534	2	7.41682	3	4	4	1	3	3	148.293	45	0.444444	4.08485	0.132993	0.27358	9.21954
		S1016	3	3	0.361679	0	555.933	2	5.98731	1	3	3	1	1	3	125.297	46	0.506173	4.2646	0.27103	0	8.66025
		S1017	3	3	0.423599	0.0750772	553.548	3	5.8613	3	5	4	1	1	3	127.459	39	0.472222	4.83476	0.170473	0	7.68115
		S1018	3	2	0.581284	0	533.5	2	10.5133	1	2	3	1	3	4	170.766	48	0.577778	0	0.232241	0.252488	5.56776
		S1019	3	1	0.437135	0.182334	557.074	3	6.55942	3	4	1	1	1	4	131.22	46	0.5	2.40969	0.286253	0	7.07107
		S1020	4	3	0.602981	0.31118	556.918	2	5.3866	3	2	5	1	3	4	128.82	41	0.277778	7.74304	0.268592	0.860364	15.6205
		S1021	4	1	0.441669	0	556.553	2	7.81454	1	2	3	1	2	4	125.565	41	0.407407	2.74698	0.211007	0.0242893	2.82843
		S1022	4	2	0.0285161	0	532.581	2	11.6119	1	2	3	1	3	4	172.288	45	0.347222	0	0.175775	1.21257	7
		S1023	2	1	0.301033	0	556.025	2	6.02966	3	1	3	1	1	1	125.448	56	0.474747	8.13555	0.199212	0	12
		S1024	4	1	0.555087	0.327153	556.676	3	6.68046	3	1	1	1	2	1	127.689	66	0.527778	4.2646	0.276325	0.0766678	6.63325
		S1025	3	3	0.512308	0	556.032	3	5.8613	3	2	3	1	1	2	125.642	48	0.444445	4.83476	0.358499	0	7.28011
		S1026	4	1	0.497475	0.276749	551.072	3	10.8182	3	4	4	1	2	4	147.497	47	0.444445	1.73814	0.173287	0.134072	6.9282
		S1027	4	3	0.660135	0	543.645	2	6.29411	1	1	3	1	1	1	129.53	47	0.511111	3.14055	0.169005	0	4.79583
		S1028	4	3	0.290385	0	556.652	2	6.75226	1	4	1	1	1	3	125.942	43	0.388889	1.98745	0.228096	0	4
		S1029	4	2	0.51763	0	556.45	3	9.95368	1	1	5	1	3	4	125.498	39	0.444445	0	0.231703	0.389858	5.74456
		S1030	4	3	0.0234286	0	546.512	3	6.906	5	4	3	1	2	1	129.329	54	0.444445	1.70441	0.182022	0.107246	5.56776
		S1031	2	1	0.290272	0	556.076	3	6.64068	3	2	1	1	2	4	126.558	40	0.492063	4.43697	0.309219	0.204517	7.34847
		S1032	4	2	0.312443	0.26652	553.636	2	13.9473	1	2	1	1	4	4	142.996	43	0.355556	0	0.188179	4.15106	5
		S1033	1	3	0.348079	0	556.561	2	6.88639	1	4	5	1	1	2	126.058	42	0.638889	1.73814	0.236687	0	4.3589
		S1034	2	2	0.568777	0	535.014	3	11.6509	1	2	3	1	3	4	169.193	47	0.388889	0.681932	0.415693	0.229471	6.16441
		S1035	1	1	0.518465	0.322041	556.729	3	7.72698	3	1	1	1	3	2	127.812	60	0.555556	3.74546	0.208628	0.407064	11.4018
		S1036	1	1	0.341917	0	542.683	3	6.14515	3	1	3	1	3	1	129.605	44	0.422222	7.25826	0.191109	0.260851	9.79796
		S1037	3	1	0.480226	0.282016	551.358	3	10.2962	3	4	4	1	3	2	147.005	47	0.492063	2.1823	0.223222	0.819606	10.198
		S1038	4	2	0.311929	0.263827	553.672	2	9.666	1	2	1	1	3	4	142.436	45	0.355556	0	0.157049	0.254331	5.47723
		S1039	4	2	0.305399	0.0736296	556.316	2	11.4006	3	2	3	1	3	4	126.38	39	0.333333	0	0.315614	0.157035	2.82843
		S1040	2	1	0.65061	0.278439	550.327	3	6.34643	3	4	4	1	3	1	148.67	60	0.444444	8.87862	0.147662	0.31853	11.9583
		S1041	3	1	0.717451	0.281525	549.547	3	13.8999	3	2	4	1	3	4	149.854	43	0.422222	0.681932	0.317556	0.288527	5.65685
		S1042	4	3	0.532401	0	544.638	2	7.71072	4	1	4	1	1	2	129.467	44	0.555555	0.762414	0.264136	0	3.4641
		S1043	1	1	0.602242	0.050868	543.249	3	7.18028	2	3	5	1	3	4	159.548	47	0.641975	3.88184	0.0465038	0.493964	9.94987
		S1044	3	2	0.280742	0.0795564	556.435	2	15.4259	3	4	3	1	4	4	126.613	43	0.619047	0	0.262757	8.34301	8.544
		S1045	2	1	0.487861	0	556.603	3	6.78257	1	4	3	1	2	1	125.661	50	0.333333	3.85196	0.190602	0.00692643	6.63325
		S1046	3	3	0.30436	0	556.115	3	5.93879	1	4	3	1	1	2	125.498	47	0.5	4.47579	0.213394	0	6.9282
		S1047	3	1	0.025247	0.101067	532.862	2	8.16886	3	4	3	1	1	4	172.583	54	0.555556	0.964352	0.286397	0	5.19615
		S1048	4	3	0.3088	0	553.603	3	6.42824	3	4	1	1	1	1	127.486	49	0.5	2.74698	0.205698	0	7.61577
		S1049	2	1	0.411437	0.22604	556.633	3	7.07025	1	1	1	1	1	1	127.112	64	0.444444	1.44636	0.219175	0	4.47214
		S1050	4	3	0.638258	0	543.943	3	5.37618	1	1	3	1	3	1	129.505	45	0.419753	7.8232	0.223894	0.391632	10.8167
		S1051	2	2	0.302458	0.0336527	556.393	3	10.87	3	2	3	1	3	4	126.5	43	0.234568	0	0.386269	0.389261	10.247
		S1052	3	1	0.366304	0.0989595	539.194	3	11.6715	3	1	1	3	3	4	167.191	48	0.561728	1.52456	0.209615	0.691583	17.2047
		S1053	3	1	0.520042	0	556.124	2	6.29411	1	2	3	1	1	2	125.21	49	0.577778	3.14055	0.227772	0	8.06226
		S1054	3	1	0.0713803	0	532.744	2	8.05729	1	2	3	1	1	4	171.979	51	0.652778	1.07815	0.433592	0	6.32456
		S1055	3	1	0.0251488	0	547.676	3	9.3124	5	2	3	1	3	3	129.25	44	0.472222	1.22924	0.138057	0.187154	3.31662
		S1056	4	3	0.237327	0.144137	543.086	3	6.26553	3	4	1	3	3	2	164.187	61	0.504274	3.23141	0.218394	0.39474	14.4568
		S1057	2	2	0.34405	0	556.037	3	5.65528	3	2	3	1	1	2	125.515	48	0.433333	5.93369	0.201458	0	10.0995
		S1058	1	3	0.439146	0	544.565	3	5.52726	4	4	3	1	1	2	129.464	45	0.533333	6.73708	0.23265	0	9.16515
		S1059	2	3	0.345731	0.269102	556.452	3	6.03053	1	2	3	1	1	1	134.846	51	0.505051	4.08485	0.32552	0	12.3693
		S1060	3	2	0.314131	0.218192	556.954	5	12.0937	3	5	5	1	3	4	132.458	19	0.327161	0	0	0.320814	21.1896
		S1061	3	1	0.0820639	0	532.125	3	12.8304	1	2	3	1	4	4	172.795	47	0.535354	2.1823	0.357935	5.52168	9.05539
		S1062	4	1	0.294912	0	533.346	2	14.279	1	2	3	1	5	4	171.244	53	0.301587	3.6832	0.400591	30.3734	7.28011
		S1063	4	1	0.574651	0.0304192	542.02	2	11.0727	2	3	5	1	4	4	161.027	46	0.470085	3.4058	0.067843	5.52536	13.1529
		S1064	1	3	0.384138	0.236013	556.458	3	6.65865	1	4	3	1	3	1	134.99	59	0.544444	2.1823	0.209103	0.506056	13.6748
		S1065	2	1	0.511158	0	539.448	2	6.55942	2	4	4	1	1	2	163.747	55	0.416667	2.40969	0.183426	0	5.2915
		S1066	2	1	0.223578	0.16399	542.673	2	6.69343	3	2	1	3	3	2	164.334	62	0.388889	14.4469	0.261799	1.96286	23.7908
		S1067	2	2	0.694148	0.244525	548.863	2	14.6677	3	2	5	1	4	5	151.48	26	0.561403	0	0.084377	21.2058	21.7486
		S1068	2	2	0.49539	0	556.033	3	9.26053	1	2	3	1	2	3	125.798	42	0.412698	0	0.215898	0.0967536	6.9282
		S1069	1	3	0.314432	0.271478	556.636	3	7.23296	1	2	3	1	1	4	133.977	44	0.518518	1.22924	0.284056	0	5.91608
		S1070	4	1	0.731526	0.267005	549.145	5	6.60597	3	5	4	1	3	4	150.45	45	0.402778	13.5503	0	1.37678	20.025
		S1071	3	3	0.761854	0	536.529	2	7.71072	3	3	4	1	1	3	167.459	41	0.641026	0.762414	0.303883	0	11.7473
		S1072	2	2	0.444728	0	556.422	2	10.87	1	2	3	1	3	4	125.514	37	0.361111	0	0.201561	0.322029	6.40312
		S1073	1	3	0.466833	0.249963	557.018	3	6.18254	3	4	1	1	1	2	130.434	51	0.592592	6.99457	0.206836	0	8.30662
		S1074	1	3	0.407994	0	556.595	3	6.56953	1	2	1	1	3	2	125.624	44	0.597222	2.3855	0.228063	0.428004	7.48331
		S1075	2	1	0.677598	0	543.352	2	8.51544	1	2	3	1	3	4	129.558	37	0.622222	1.02284	0.221105	0.175425	6
		S1076	3	2	0.361943	0	556.485	3	15.0566	1	2	1	1	4	4	126.279	35	0.518518	0	0.367689	6.3043	6.63325
		S1077	3	2	0.278339	0.252698	556.72	2	13.1924	1	4	3	1	4	4	133.765	42	0.666667	0	0.148992	2.28963	5.83095
		S1078	3	1	0.497476	0	556.475	3	10.8208	1	1	3	1	3	4	125.537	36	0.422222	1.83562	0.257522	0.838868	10.7703
		S1079	4	1	0.0816188	0.173478	534.152	3	6.76529	3	2	5	1	3	4	171.387	51	0.444444	7.80143	0.0907712	0.671997	20.2978
		S1080	3	1	0.332896	0	556.126	3	9.63702	1	2	3	1	3	4	125.442	46	0.777778	3.88184	0.383364	0.842489	6
		S1081	1	1	0.289071	0.222819	556.797	2	9.95841	1	4	3	1	3	4	133.486	47	0.530864	3.61987	0.109407	2.08224	8.88819
		S1082	2	3	0.292595	0	556.029	3	6.32442	1	2	3	1	1	2	125.231	49	0.530864	3.04696	0.206368	0	13.2288
		S1083	1	3	0.305954	0	556.029	3	5.91619	1	1	3	1	1	1	125.231	53	0.597222	4.57768	0.188215	0	12.6095
		S1084	2	1	0.794107	0	535.325	2	7.24023	3	4	4	1	1	4	168.802	48	0.488889	4.87036	0.160443	0	11.1803
		S1085	2	3	0.486103	0	556.566	2	7.36414	1	2	3	1	1	3	125.702	43	0.527778	1.07815	0.272235	0	3.87298
		S1086	2	1	0.800787	0	535.604	3	10.3569	3	2	4	1	3	4	168.488	49	0.518518	2.80956	0.327287	0.519307	4.3589
		S1087	3	2	0.306396	0.269603	556.716	3	13.0782	1	2	3	1	3	4	133.68	41	0.5	0	0.317757	0.0939003	3.4641
		S1088	1	2	0.640424	0	537.21	5	13.056	3	5	5	1	4	4	166.704	46	0.493827	0	0	2.2808	9.05539
		S1089	2	2	0	0	533.04	3	8.9209	1	2	3	1	2	4	171.82	45	0.288889	0.681932	0.427848	0.145483	7.14143
		S1090	3	2	0.415325	0	556.406	3	12.7418	1	2	3	1	3	4	126.348	45	0.5	0	0.151465	1.35549	5.2915
		S1091	3	1	0.466686	0.118163	538.537	2	6.20788	3	2	3	3	1	4	167.766	54	0.633333	3.42275	0.278203	0	8.83176
		S1092	4	2	0.399844	0.0902723	539.278	2	9.95368	3	1	3	3	2	4	167.205	51	0.555555	0	0.285021	0.0452899	3.4641
		S1093	3	2	0.131792	0	532.932	3	9.7682	1	1	3	1	3	4	171.732	48	0.513889	0.681932	0.238628	0.17062	7.74597
		S1094	4	2	0.158881	0	548.916	2	10.3591	5	2	1	1	3	4	129.169	38	0.388889	0	0.254393	0.16429	3.60555
		S1095	1	3	0.28159	0.281215	552.387	3	6.05911	3	2	1	1	2	2	145.265	48	0.5	3.97013	0.299766	0.204517	8.3666
		S1096	4	2	0.31591	0.279624	555.445	2	10.1768	1	1	3	1	3	4	138.35	43	0.481481	0	0.181275	0.163235	2.82843
		S1097	2	3	0.0984936	0.164044	534.789	3	6.78257	3	4	3	1	1	2	170.815	65	0.444445	1.92816	0.184492	0	6.40312
		S1098	1	2	0.781709	0	535.801	3	10.3591	3	2	4	1	3	4	168.255	40	0.638889	0	0.313165	0.361439	7.48331
		S1099	1	3	0.0284198	0	533.204	3	5.52347	3	2	3	1	1	1	172.062	65	0.655556	6.76244	0.267037	0	10.6301
		S1100	2	1	0.459181	0	556.207	3	12.0949	1	2	3	1	4	4	126.03	44	0.452381	6.4866	0.321626	22.6778	19.2354
		S1101	4	2	0.328771	0.0589568	540.043	2	8.56738	3	4	1	3	3	4	166.351	43	0.521368	0	0.163237	1.20142	12.9228
		S1102	3	1	0.293798	0.226829	556.858	2	8.11567	1	4	3	1	1	2	133.134	50	0.537037	3.55539	0.228241	0	6.55744
		S1103	4	3	0.625732	0	541.216	3	6.75226	2	3	5	1	1	2	162.013	53	0.444444	1.98745	0.269795	0	5.91608
		S1104	3	3	0.344109	0	556.338	2	7.71072	1	2	3	1	1	2	125.503	49	0.527778	0.762414	0.378761	0	6.85565
		S1105	2	3	0.470849	0	556.239	2	6.53029	1	4	3	1	1	1	125.355	47	0.604938	2.48084	0.150529	0	7.34847
		S1106	2	2	0.298536	0	556.626	2	9.32016	1	4	1	1	2	2	126.022	45	0.416667	0.762414	0.353454	0.111287	6.55744
		S1107	4	1	0.0620467	0.158676	533.284	2	10.2483	3	1	3	1	3	3	172.293	60	0.722222	0.48221	0.194688	0.135124	5.38516
		S1108	2	3	0.404024	0.140014	554.115	2	7.23296	1	2	3	1	1	3	127.282	40	0.388889	1.22924	0.347998	0	2.44949
		S1109	3	1	0.650685	0	544.095	3	7.32928	1	1	3	1	4	4	129.495	37	0.333333	6.66896	0.222589	4.8392	7.2111
		S1110	1	3	0.615575	0	543.645	2	4.93038	1	2	3	1	1	1	129.53	50	0.506944	12.1106	0.210521	0	14.2478
		S1111	4	1	0.340921	0	555.776	3	7.30649	3	4	1	1	2	2	126.673	45	0.444445	3.42275	0.295436	0.198431	8.12404
		S1112	2	1	0.553181	0.263169	557.01	2	8.73083	3	4	5	1	3	2	128.963	53	0.444444	2.74698	0.187466	0.270215	4.47214
		S1113	3	3	0.517685	0.302718	556.782	4	6.16976	3	5	1	1	1	2	127.934	47	0.5	3.55539	-0.00284311	0	15
		S1114	1	3	0.142785	0	545.799	2	6.25183	5	2	3	1	1	2	129.375	41	0.527778	6.5305	0.208536	0	10.5357
		S1115	2	3	0.252129	0	549.167	2	6.40568	3	2	1	3	2	1	159.048	61	0.5	2.80956	0.22577	0.103745	5.38516
		S1116	2	1	0.589996	0.31124	556.895	2	11.7147	3	3	5	1	3	4	128.513	39	0.432099	1.73814	0.168457	0.620228	8.77496
		S1117	4	3	0.576693	0.329272	556.813	3	6.10128	3	5	5	1	1	4	128.19	41	0.419753	3.80669	0.0259635	0	8.06226
		S1118	2	3	0.506205	0.150893	554.823	3	5.88151	1	2	3	1	1	1	127.012	43	0.458333	4.7385	0.408898	0	8.24621
		S1119	3	1	0.447132	0	556.298	2	6.10128	3	4	3	1	1	1	125.979	53	0.63492	3.80669	0.12332	0	6.16441
		S1120	2	2	0.322693	0.0605718	556.15	2	9.666	1	2	3	1	2	4	126.057	43	0.511111	0	0.222571	0.117135	6.08276
		S1121	4	3	0.0877263	0	546.333	2	8.51544	5	4	3	1	1	2	129.34	47	0.533334	0.340978	0.193353	0	5.56776
		S1122	1	1	0.385908	0	545.057	2	7.71072	4	2	5	1	1	4	129.431	40	0.407407	0.762414	0.243906	0	4.79583
		S1123	3	1	0.350035	0	556.582	2	7.87151	1	4	1	1	3	2	125.605	46	0.349206	2.59507	0.22804	0.147024	7.68115
		S1124	3	2	0.331199	0.0611793	540.309	2	11.6584	3	4	1	3	3	4	166.351	49	0.419753	0	0.176771	0.374448	9.48683
		S1125	4	2	0.459205	0	556.207	3	11.7863	1	2	3	1	3	4	126.03	42	0.555555	0	0.283128	0.114794	4.24264
		S1126	2	3	0.271161	0	532.891	3	8.51544	1	2	3	1	1	4	171.718	52	0.37037	0.340978	0.309139	0	4
		S1127	3	3	0.516599	0.288161	557.005	3	6.56953	3	2	5	1	1	3	129.899	43	0.527778	2.3855	0.210023	0	11.1803
		S1128	3	1	0.476565	0.176043	546.249	2	15.6797	3	3	5	1	5	4	155.063	38	0.395062	3.80669	0.0869837	30.3076	14.2829
		S1129	1	1	0.474006	0	556.549	2	10.0845	1	4	3	1	3	4	125.56	41	0.4	1.98745	0.159949	0.480242	4.89898
		S1130	1	3	0.322912	0.28018	554.838	2	6.08167	1	4	3	1	1	2	139.865	43	0.691358	3.88184	0.157741	0	8.544
		S1131	3	2	0.383887	0	556.641	2	11.7863	1	2	1	1	3	4	125.688	39	0.530864	0	0.184954	1.12956	7.81025
		S1132	2	1	0	0	533.04	2	8.46276	1	2	3	1	2	4	171.82	50	0.625	2.15554	0.387083	0.186299	7
		S1133	1	3	0.353334	0.0845954	539.56	3	7.41682	3	1	1	3	1	1	166.915	62	0.515152	1.02284	0.212769	0	11.1355
		S1134	3	1	0.487046	0.159073	537.201	2	6.38802	3	1	1	3	1	2	169.208	66	0.674603	8.5223	0.281094	0	17.6635
		S1135	3	3	0.0251488	0	548.209	3	5.76481	5	1	3	1	3	2	129.214	44	0.5	5.32186	0.217344	0.893788	11.1803
		S1136	3	3	0.235838	0.125023	542.237	3	4.85319	3	4	3	3	1	1	164.812	64	0.475309	13.0503	0.204115	0	17.7482
		S1137	4	2	0.145703	0	548.965	2	11.2134	5	2	1	1	3	4	129.173	39	0.333334	0.48221	0.19364	0.18662	2.23607
		S1138	4	1	0.432839	0.118917	553.92	2	6.44785	3	1	3	1	2	3	127.337	40	0.428571	5.37557	0.187086	0.168589	8.06226
		S1139	4	2	0.447702	0	556.502	2	11.34	1	2	3	1	3	4	125.565	35	0.722222	0	0.168134	0.881841	10.2956
		S1140	4	3	0.321018	0	553.57	3	6.29706	3	4	1	1	2	1	127.472	48	0.493827	6.24404	0.182897	0.192971	8.88819
		S1141	2	2	0.467088	0.158985	554.484	3	10.5133	1	2	3	1	2	4	127.174	37	0.777777	0	0.410598	0.049967	3
		S1142	3	2	0.425422	0.0716442	553.548	2	6.02363	3	5	4	1	3	4	127.459	36	0.416667	4.11302	0.170357	0.28384	5.09902
		S1143	2	1	0.320942	0	556.261	3	6.01683	1	2	3	1	1	2	125.418	47	0.533334	4.141	0.326224	0	4.89898
		S1144	4	2	0.662952	0	536.815	2	13.7264	3	3	5	1	4	3	167.139	40	0.637037	0	0.0660198	7.6296	14.9332
		S1145	4	2	0.531068	0	533.914	2	10.5133	1	2	3	1	4	4	170.374	47	0.493827	0	0.333189	14.8917	14.2829
		S1146	4	2	0.59861	0	540.629	5	9.666	3	5	5	1	3	4	162.353	46	0.666667	0	0	0.254331	9.48683
		S1147	4	3	0.311127	0.277376	554.838	3	5.80517	1	1	3	1	1	2	139.865	50	0.539683	5.11247	0.183613	0	12.4499
		S1148	4	1	0.0251488	0	547.142	2	8.22154	5	4	3	1	3	4	129.284	43	0.52381	2.28616	0.194048	0.163187	7.28011
		S1149	4	1	0.392371	0.14032	555.649	2	7.12139	3	4	1	1	2	2	126.665	42	0.567901	2.74698	0.180953	0.235483	12.9615
		S1150	2	2	0.0412177	0	533.507	2	10.1768	3	2	3	1	3	4	171.705	39	0.454545	0	0.212356	0.522021	13.3041
		S1151	4	2	0.570069	0	556.294	2	7.12914	1	2	3	1	3	4	125.366	40	0.333333	1.36367	0.287081	0.114906	6.9282
		S1152	1	2	0.39865	0.0686631	554.502	4	10.1768	3	5	5	1	3	4	127.192	29	0.555556	0	0.112265	0.528823	7.2111
		S1153	2	1	0.0603226	0	532.694	2	9.60438	1	2	3	1	1	4	172.345	53	0.507937	1.83562	0.37752	0	6.55744
		S1154	2	2	0.271845	0.053423	556.509	2	10.7646	1	4	3	1	3	4	126.734	45	0.601852	0	0.255878	0.118987	15.2643
		S1155	3	1	0.415133	0.224452	556.566	2	8.4051	1	1	1	1	3	4	126.989	48	0.4	3.42275	0.164621	0.238601	8.3666
		S1156	4	1	0.686913	0.226198	547.895	2	8.28043	3	2	1	1	2	4	152.844	45	0.333333	2.15554	0.0749631	0.0391767	5.47723
		S1157	4	3	0.503398	0.172036	546.42	3	6.3634	3	2	1	1	1	3	154.851	46	0.555555	2.93068	0.0834666	0	5.2915
		S1158	2	2	0.326381	0	556.58	2	6.671	1	2	1	1	1	3	126.105	39	0.425926	2.15554	0.352368	0	7.07107
		S1159	3	3	0.297423	0.215081	556.654	2	7.71072	1	1	3	1	1	2	134.298	52	0.666666	0.762414	0.15808	0	2.82843
		S1160	4	2	0.737792	0.260774	548.608	2	10.3591	3	3	5	1	3	4	151.809	38	0.650794	0	0.156497	0.264146	7.54983
		S1161	2	1	0.662505	0	544.134	5	7.5284	4	5	5	1	3	4	129.501	42	0.36508	4.56507	0	0.341118	7.28011
		S1162	3	3	0.0611562	0	532.694	3	5.75471	1	2	3	1	1	2	172.345	58	0.45679	5.37557	0.227157	0	8.94427
		S1163	4	3	0.599085	0.315796	556.918	2	5.60539	3	2	5	1	1	1	128.82	45	0.574074	6.23487	0.185723	0	12.2066
		S1164	2	2	0.14443	0	548.672	2	11.7863	5	2	1	1	3	4	129.188	39	0.555555	0	0.252728	0.0558022	1.73205
		S1165	2	2	0.50157	0.179665	546.42	3	7.01757	3	2	1	1	1	3	154.851	48	0.444444	1.52456	0.0898987	0	5.56776
		S1166	3	2	0.448176	0.200595	557.053	2	9.26053	3	4	1	1	3	4	131.22	38	0.351852	0	0.167134	0.149396	6.63325
		S1167	1	1	0.447016	0	556.34	3	6.97499	1	2	1	1	3	2	126.244	44	0.567901	4.76275	0.264941	0.368708	13.0384
		S1168	3	1	0.237768	0.127509	542.237	2	7.68662	3	4	3	3	3	4	164.812	57	0.412698	6.99457	0.233726	1.08202	14.6969
		S1169	4	2	0.652991	0	543.498	2	10.1768	1	2	3	1	3	4	129.544	31	0.407407	0	0.218888	0.141833	5.09902
		S1170	2	1	0.609946	0.0349098	542.283	2	8.40386	2	3	5	1	3	4	160.716	49	0.444444	0.762414	0.0472519	0.418904	4
		S1171	4	3	0.506171	0	543.369	2	6.10128	1	2	3	1	1	2	129.554	42	0.555556	3.80669	0.285654	0	5.47723
		S1172	4	2	0.575596	0	538.006	2	15.0821	3	3	5	1	4	4	165.365	39	0.513889	0	0.0514062	3.56885	9.64365
		S1173	3	2	0.38759	0	555.946	3	9.61405	1	2	3	1	2	4	125.262	43	0.592593	0.340978	0.291402	0.0190441	3.87298
		S1174	3	3	0.35443	0	556.139	3	7.41682	3	2	3	1	1	3	125.661	45	0.259259	1.02284	0.263324	0	9.16515
		S1175	3	1	0.353388	0	556.106	3	6.88639	1	2	3	1	3	4	125.25	43	0.333333	5.20169	0.274168	0.225699	7.34847
		S1176	1	1	0.491175	0.185484	557.061	3	14.2602	3	4	1	1	2	4	130.656	42	0.444444	0.48221	0.268509	0.0575138	4.47214
		S1177	3	1	0.0528599	0	532.165	2	9.71941	1	2	3	1	3	4	172.636	55	0.462963	2.04502	0.326063	0.584924	9.05539
		S1178	3	1	0.350141	0	542.977	2	11.8113	3	2	3	1	3	4	129.58	34	0.555555	0.340978	0.176579	0.296408	5
		S1179	3	1	0.30548	0.0996215	556.478	3	6.77911	1	1	3	1	3	4	126.731	41	0.45679	5.78696	0.188531	0.656149	18.6548
		S1180	4	2	0.444048	0.0249956	556.07	2	11.34	1	2	3	1	3	4	125.879	45	0.666667	0	0.230291	0.157035	6.08276
		S1181	4	3	0.421666	0.0992138	555.865	2	6.75226	1	2	1	1	1	3	126.559	39	0.458333	1.98745	0.328283	0	10.5357
		S1182	1	2	0.287417	0.278745	555.792	4	10.2202	1	2	3	1	3	4	137.397	37	0.470085	0.681932	0.058379	1.33391	14.1067
		S1183	3	1	0.27114	0.255733	555.278	2	6.7655	1	3	3	1	1	4	138.921	47	0.355556	5.86569	0.152111	0	9
		S1184	4	2	0.461825	0.275559	551.892	3	9.666	3	1	5	1	2	4	146.041	44	0.577778	0	0.181292	0.0637896	5.47723
		S1185	2	2	0.230782	0.100761	541.815	1	10.5133	3	2	3	3	4	4	165.279	55	0.642857	0	0.114579	10.1964	16.5227
		S1186	3	3	0.440264	0.0746828	539.517	3	6.53981	3	4	3	3	1	1	166.902	59	0.587302	2.45735	0.191612	0	7.93725
		S1187	4	1	0.598122	0.0814937	556.043	2	12.0556	1	2	3	1	3	4	126.421	33	0.345679	1.98745	0.284644	0.712171	13.1149
		S1188	3	2	0.527818	0	555.969	3	10.6468	3	2	3	1	2	4	125.589	40	0.481482	0	0.426783	0.0849841	6
		S1189	4	1	0.46245	0	556.427	3	11.5188	1	4	3	1	3	4	126.107	38	0.407407	0.964352	0.230746	0.220637	5.56776
		S1190	4	1	0.349977	0	545.045	2	8.50768	5	1	3	1	3	4	129.444	44	0.577778	2.74698	0.234704	0.378703	5.47723
		S1191	1	2	0.0476959	0.132844	532.071	2	8.28043	3	2	3	1	3	4	173.255	43	0.487179	2.15554	0.346227	0.639679	23.3452
		S1192	4	1	0.31186	0.276798	556.549	3	10.1086	1	2	3	1	3	4	134.369	47	0.777778	0.762414	0.390838	0.168918	4.69042
		S1193	4	3	0.536273	0.276514	551.22	2	5.5879	3	4	5	1	1	2	147.176	47	0.533333	6.34402	0.199249	0	10.4881
		S1194	2	1	0.266016	0.0876051	547.301	3	6.98726	3	2	1	3	3	4	160.816	55	0.666667	6.26234	0.316443	0.137316	11.7898
		S1195	3	1	0.75161	0	535.328	2	10.066	3	4	4	1	3	4	168.762	46	0.333333	1.44636	0.248347	0.351311	7.34847
		S1196	3	2	0.576701	0	539.1	2	13.1421	3	3	5	1	4	4	164.11	44	0.611111	0	0.092714	2.64204	8.66025
		S1197	2	1	0.50086	0.0976694	539.116	2	8.83194	3	4	3	3	3	4	167.199	52	0.222222	5.44986	0.242878	2.15182	12.083
		S1198	4	1	0.325988	0.277984	552.905	2	11.3368	3	4	1	1	3	4	144.259	44	0.428571	1.70441	0.268288	1.80888	7.54983
		S1199	1	1	0.469278	0.118729	553.455	3	8.12499	3	5	5	1	3	5	127.42	35	0.472222	6.52174	0.069713	1.67798	12.4097
		S1200	3	2	0.594849	0	556.229	2	9.90173	1	2	3	1	3	4	125.293	43	0.444444	0.340978	0.207964	0.305744	8.30662
		S1201	3	3	0.257448	0	545.299	2	5.51473	5	1	3	1	1	2	129.431	51	0.511111	6.82125	0.232657	0	9.38083
		S1202	2	1	0.512528	0	556.124	3	6.25864	1	4	5	1	2	2	125.21	44	0.361111	6.4866	0.211736	0.202738	9.11043
		S1203	2	2	0.330084	0.281104	555.252	4	6.18727	1	2	3	1	3	1	138.84	45	0.422222	6.9619	0.0841195	0.315669	5.19615
		S1204	1	3	0.439376	0.163762	546.08	2	6.32442	3	3	5	1	1	2	155.273	49	0.492063	3.04696	0.0563221	0	13.1149
		S1205	1	2	0.0287281	0	547.064	2	10.1768	5	2	3	1	3	4	129.301	34	0.444445	0	0.226529	0.228438	5.47723
		S1206	2	2	0.380652	0.277044	552.58	3	6.10128	3	4	1	1	1	1	144.846	56	0.538462	7.58006	0.136761	0	13
		S1207	4	1	0.265853	0	548.629	3	9.71941	3	2	1	3	3	4	159.832	49	0.54321	1.02284	0.142917	0.468286	9.74679
		S1208	3	3	0.554925	0.329544	556.805	2	6.88639	3	2	5	1	1	1	128.48	42	0.460317	1.73814	0.232982	0	6.16441
		S1209	2	2	0.180056	0	531.438	3	10.818	1	2	3	1	3	4	173.287	50	0.518518	0.340978	0.424287	0.0814055	5.74456
		S1210	1	2	0.592599	0.223224	554.96	2	9.26748	3	4	3	1	2	4	126.911	38	0.305555	0.48221	0.367475	0.0871747	3.4641
		S1211	3	1	0.29343	0.243463	534.199	2	8.26809	3	2	1	1	1	4	171.543	52	0.63492	2.1823	0.414976	0	8.48528
		S1212	4	1	0.447082	0.269715	556.991	2	7.4454	3	4	4	1	3	2	130.048	44	0.37037	3.97013	0.144284	0.307221	10.9545
		S1213	3	2	0.519561	0.316491	556.912	2	10.7646	3	2	5	1	3	4	129.047	26	0.511111	0	0.162454	1.09444	14.2478
		S1214	3	2	0.313877	0.040629	540.752	3	11.0523	3	2	3	3	3	4	165.988	47	0.466666	0	0.413727	0.326792	5.65685
		S1215	1	1	0.40552	0	556.508	3	5.94754	1	2	3	1	3	2	125.92	39	0.518519	4.43697	0.379784	0.266807	8.94427
		S1216	2	3	0.387677	0.282095	554.095	2	6.02707	1	4	3	1	3	2	141.428	50	0.382716	4.09896	0.245505	0.263867	8.77496
		S1217	3	3	0.257325	0.278913	556.091	3	7.36414	1	2	3	1	1	2	136.482	49	0.62963	1.07815	0.0783888	0	4.24264
		S1218	3	2	0.239005	0.12626	542.888	2	12.2309	3	1	1	3	4	4	164.409	49	0.537037	0	0.199182	3.60357	11.3578
		S1219	3	2	0.117997	0	531.208	2	6.32913	1	1	3	1	3	2	173.645	55	0.59596	6.04845	0.218927	0.461222	10.4881
		S1220	4	1	0.0626329	0.167762	533.284	3	10.6011	3	4	3	1	3	3	172.293	56	0.569445	0.762414	0.183576	0.698605	10.5357
		S1221	4	3	0.109142	0	531.275	2	6.53981	3	2	3	1	1	2	173.736	54	0.416667	2.45735	0.258278	0	4
		S1222	3	1	0.254522	0	549.42	2	5.65528	3	2	1	3	1	2	158.977	57	0.555556	5.93369	0.246038	0	8.48528
		S1223	3	1	0.575399	0.328646	556.573	3	10.1053	3	1	1	1	3	2	127.389	54	0.506173	3.47309	0.248225	2.26742	19.3391
		S1224	1	2	0.574007	0.195683	554.468	3	11.34	1	4	3	1	3	4	127.155	35	0.4	0	0.197123	0.313471	5.38516
		S1225	2	1	0.725496	0	533.618	3	8.49837	1	4	3	1	3	4	170.614	53	0.396826	4.15492	0.162031	1.04592	7.68115
		S1226	3	1	0.322468	0.280726	555.445	3	8.31477	1	2	3	1	3	3	138.35	45	0.527778	3.74546	0.194011	0.362707	7.54983
		S1227	4	2	0.362061	0.282095	554.827	4	10.3591	1	2	3	1	3	4	139.849	38	0.6	0	0.0280519	0.147266	4.89898
		S1228	2	2	0.216722	0.278328	556.222	2	13.4502	1	2	3	1	3	4	136.04	43	0.583333	0	0.11393	1.33566	4.3589
		S1229	2	2	0.267007	0	532.274	3	11.0523	1	2	3	1	3	4	172.371	48	0.5	0	0.363062	0.0718833	7.2111
		S1230	4	1	0.521594	0	555.895	2	5.86816	3	4	3	1	3	1	125.426	59	0.615385	9.53726	0.186541	0.346318	12.5698
		S1231	1	3	0.302478	0.281714	553.247	2	5.55465	1	4	3	1	1	1	143.646	65	0.411111	6.55669	0.126258	0	19.6214
		S1232	4	2	0.567604	0	539.569	2	13.4502	3	3	5	1	3	4	163.574	41	0.361111	0	0.0568407	0.500877	3.74166
		S1233	2	3	0.0502437	0	546.606	3	7.41682	5	4	3	1	1	2	129.334	44	0.388889	1.02284	0.167725	0	3.4641
		S1234	4	3	0.349088	0.282039	555.443	3	5.62352	1	4	3	1	3	1	138.314	43	0.455556	6.12372	0.187886	0.785805	11.1355
		S1235	4	1	0.282302	0.0884634	541.172	2	5.84129	3	4	3	3	3	2	165.677	58	0.444445	9.79202	0.22059	0.588504	13.2288
		S1236	3	3	0.564137	0.327405	556.846	2	5.85393	3	4	5	1	1	2	128.48	46	0.555556	4.87036	0.232675	0	7.2111
		S1237	4	2	0.55129	0.317871	556.912	2	13.2859	3	2	5	1	4	4	129.047	8	0.511111	0	0.187576	16.647	28.3019
		S1238	2	2	0.657747	0.274152	549.643	2	13.2587	3	3	5	1	3	4	149.63	38	0.31746	0	0.109926	1.49626	15.7162
		S1239	4	2	0.603858	0.0720596	556.124	3	9.26053	1	2	5	1	2	4	126.369	38	0.638889	0	0.292243	0.0233776	3.4641
		S1240	3	1	0.338784	0.281832	553.543	3	5.87383	1	2	3	1	3	1	143.08	55	0.606061	9.48424	0.150069	0.272698	10.6771
		S1241	1	3	0.299156	0.281574	552.62	3	7.36414	3	2	1	1	1	4	144.798	47	0.305555	1.07815	0.35856	0	4.58258
		S1242	2	2	0.422644	0	556.058	2	10.1768	1	2	3	1	3	4	125.179	41	0.361111	0	0.28574	0.233511	6
		S1243	3	2	0.492886	0	540.525	2	13.3123	3	3	5	1	3	4	162.473	39	0.6	0	0.078828	0.530253	9.94987
		S1244	3	2	0.350666	0.109234	556.16	2	11.2235	3	2	3	1	3	4	126.14	46	0.507937	0.340978	0.2708	0.739833	7.07107
		S1245	4	1	0.602556	0.04453	556.262	3	6.95868	1	4	5	1	2	2	126.214	42	0.355556	3.23141	0.177537	0.0664725	5.91608
		S1246	4	3	0.322578	0.281369	555.445	2	8.16886	1	2	3	1	1	3	138.35	45	0.518519	0.48221	0.104881	0	5.38516
		S1247	4	2	0.65424	0.266905	548.687	3	10.1768	3	2	5	1	3	4	151.651	39	0.611111	0	0.17495	0.0904443	5.74456
		S1248	1	2	0.330464	0.167014	556.311	3	6.6121	3	1	1	1	3	2	126.491	54	0.314815	2.28616	0.207374	0.211863	8.18535
		S1249	2	1	0.309383	0.262782	556.975	2	7.70795	1	2	4	1	3	4	131.512	39	0.455556	4.57768	0.0981277	0.437325	14.6287
		S1250	4	2	0.346138	0.281714	555.046	3	9.95368	1	2	3	1	3	4	139.34	40	0.444444	0	0.142358	0.355793	8
		S1251	3	2	0.523852	0.188687	546.548	2	11.1323	3	3	5	1	3	4	154.646	34	0.555555	0	0.102564	0.193869	5.09902
		S1252	4	1	0.304678	0.277786	556.451	3	7.59675	1	2	3	1	3	4	134.772	47	0.432099	4.2646	0.416955	0.531939	7.81025
		S1253	4	1	0.564168	0.0758018	556.38	2	7.75726	1	2	3	1	2	4	125.4	40	0.333333	2.1823	0.379578	0.0468768	6.40312
		S1254	4	3	0.481055	0.00187369	556.371	3	6.3634	1	2	1	1	2	1	126.114	44	0.493827	5.84611	0.192926	0.195894	8.06226
		S1255	3	1	0.407787	0.215732	535.808	2	6.11651	3	4	1	1	2	2	170.249	53	0.414142	7.46679	0.287163	0.174865	10.5357
		S1256	2	3	0.505647	0.191493	554.97	2	6.70998	3	1	3	1	2	2	126.934	40	0.518519	2.07321	0.215744	0.150178	8.88819
		S1257	2	2	0.247543	0	549.509	2	10.3072	3	2	1	3	3	4	158.854	51	0.666666	0.340978	0.188079	0.174592	4.69042
		S1258	3	3	0.401164	0.0461584	556.109	3	6.70998	1	4	3	1	1	2	125.965	50	0.511111	2.07321	0.224247	0	6.245
		S1259	3	1	0.264807	0.0866902	541.172	1	6.906	3	2	5	3	3	4	165.677	42	0.502416	3.4058	0.130931	0.619045	25.2982
		S1260	4	2	0.376516	0	556.058	2	11.34	1	2	5	1	3	4	125.179	38	0.37037	0	0.206143	0.0215044	4.47214
		S1261	2	3	0.49707	0.100497	538.72	2	6.3613	3	4	3	3	3	2	167.493	61	0.468254	11.5967	0.199006	0.735587	15.1658
		S1262	1	2	0.579912	0.195659	554.468	3	10.7646	1	2	3	1	3	4	127.155	35	0.4	0	0.197123	0.0994029	5.38516
		S1263	4	1	0.338061	0.28172	555.252	3	7.59915	1	4	3	1	2	1	138.84	48	0.444445	1.70441	0.349425	0.0393681	7.28011
		S1264	4	2	0.327811	0.0598202	556.15	3	9.666	1	2	3	1	3	4	126.057	45	0.555555	0	0.350006	0.187791	6
		S1265	2	1	0.515967	0.129723	544.944	5	13.0438	3	5	4	1	4	4	156.748	45	0.488889	2.1823	0	2.08694	6.08276
		S1266	3	1	0.302395	0.282055	553.543	2	6.22679	1	2	3	1	3	2	143.08	50	0.462963	6.69459	0.308561	0.301761	11.5326
		S1267	2	3	0.365488	0.27682	556.531	3	6.10128	3	1	1	1	1	1	127.029	67	0.622222	3.80669	0.239964	0	22.9129
		S1268	4	1	0.283365	0.281879	553.543	2	9.45371	1	2	3	1	3	4	143.08	47	0.574074	3.06591	0.311862	0.591625	7.28011
		S1269	2	1	0.582614	0.330504	556.623	3	10.8194	3	1	1	1	4	2	127.567	50	0.351852	3.23141	0.221081	3.62106	15.6844
		S1270	1	3	0.524351	0.128401	545.131	5	7.71072	3	5	5	1	1	2	156.52	48	0.444445	0.762414	0	0	1.73205
		S1271	2	1	0.541699	0	555.849	3	8.02576	3	2	3	1	3	3	125.42	53	0.477778	7.19526	0.365827	0.566854	9.53939
		S1272	2	2	0.35986	0.0643601	556.024	2	10.1768	1	2	3	1	2	3	125.848	41	0.311111	0	0.445315	0.0708957	6.78233
		S1273	1	2	0.0315844	0	545.856	2	12.153	5	4	3	1	3	4	129.382	41	0.296296	0.340978	0.210157	0.109664	4
		S1274	2	2	0.24279	0.281883	556.224	2	9.61405	1	4	5	1	2	4	135.978	39	0.444445	0.340978	0.0982295	0.054188	4.12311
		S1275	2	3	0.447135	0.166128	545.914	2	6.31208	3	3	5	1	1	2	155.481	48	0.481481	3.08474	0.0486506	0	14.3875
		S1276	3	2	0.54097	0	555.878	3	18.2031	3	2	3	1	3	4	125.478	45	0.555557	0	0.402752	0.0339721	2
		S1277	4	2	0.31109	0.0817738	556.193	2	9.666	3	2	3	1	3	4	126.155	40	0.407407	0	0.195139	0.147468	9.48683
		S1278	3	1	0.356439	0.0635084	556.526	3	10.6538	1	2	3	1	3	4	125.873	38	0.25926	0.964352	0.34458	0.1119	3.87298
		S1279	3	3	0.518914	0.277525	551.22	3	5.78992	3	4	4	1	1	2	147.176	53	0.644444	5.19062	0.216211	0	11.1803
		S1280	2	1	0.480335	0.182571	536.84	3	5.92454	3	2	1	3	1	3	169.478	51	0.4	4.53975	0.201484	0	13.5277
		S1281	3	2	0.237398	0.111047	542.694	3	9.26053	3	4	1	3	2	4	164.299	49	0.580247	0	0.351633	0.115737	10.9545
		S1282	1	2	0.560123	0.206986	546.864	2	12.5927	3	3	5	1	1	4	154.206	30	0.511111	0	0.105861	0	4.24264
		S1283	2	1	0.311575	0.275704	556.549	3	8.8424	1	3	3	1	1	3	134.369	47	0.296296	1.22924	0.183062	0	3.74166
		S1284	3	1	0.0337683	0	546.878	2	11.1133	5	2	3	1	3	4	129.313	36	0.592593	0.48221	0.183838	0.709789	7.61577
		S1285	2	2	0.664265	0	534.122	3	6.14515	1	2	3	1	1	1	170.061	53	0.393939	7.25826	0.257612	0	10.6771
		S1286	4	1	0.0622541	0	547.665	3	5.91757	5	1	3	1	1	2	129.27	44	0.522222	9.08529	0.23457	0	12.2066
		S1287	4	2	0.386963	0	555.65	3	10.7646	1	2	3	1	3	4	125.001	41	0.481481	0	0.229502	0.214979	5.56776
		S1288	4	3	0.581442	0.326919	556.72	2	6.29411	3	3	5	1	3	2	128.148	42	0.428571	3.14055	0.156836	0.462605	6.85565
		S1289	1	3	0.715063	0	542.446	2	6.08942	1	1	3	1	1	2	129.644	42	0.567901	3.85196	0.236503	0	7.74597
		S1290	2	3	0.375859	0	555.659	2	5.97707	3	2	3	1	3	2	125.097	44	0.424243	8.56852	0.254123	0.287161	10.2956
		S1291	3	3	0.501912	0.156108	556.035	3	8.16886	3	1	1	1	2	1	126.01	64	0.527779	1.44636	0.214862	0.0793674	3.60555
		S1292	2	1	0.0861829	0	546.166	2	8.45041	5	2	3	1	3	4	129.373	40	0.4	2.1823	0.239553	0.368594	5.56776
		S1293	4	2	0.377918	0	555.456	3	14.8552	1	2	3	1	4	4	124.809	39	0.577778	0	0.130368	2.77163	5.83095
		S1294	3	2	0.18626	0	530.421	2	6.57465	1	2	5	1	2	2	174.347	56	0.567901	4.7385	0.200382	0.0951259	7.48331
		S1295	2	1	0.116802	0	530.884	2	12.0545	3	2	3	1	3	4	174.162	49	0.611111	0.762414	0.3175	0.480588	3.74166
		S1296	1	3	0.350162	0	555.561	3	5.51349	3	4	5	1	1	1	124.994	56	0.453704	6.8296	0.17546	0	12.2474
		S1297	2	1	0.758553	0	543.192	5	12.3329	1	5	5	1	4	4	129.588	36	0.407407	3.35445	0	27.4718	24.0416
		S1298	2	3	0.0672112	0	547.547	4	7.47572	5	2	3	1	1	4	129.274	39	0.407407	0.964352	0.080705	0	3.60555
		S1299	3	1	0.497228	0	555.537	3	6.96427	3	2	3	1	2	4	125.044	48	0.277778	3.21345	0.22484	0.0125644	7.28011
		S1300	1	1	0.412791	0	555.376	2	7.52494	3	4	3	1	2	4	124.824	46	0.277778	1.83562	0.222474	0.0761058	4.12311
		S1301	3	3	0.304096	0	531.701	2	5.56549	1	2	3	1	1	1	172.939	57	0.388889	6.4866	0.321126	0	12.6095
		S1302	3	3	0.558441	0.182544	556.203	3	7.01757	1	2	3	1	1	3	125.204	40	0.466666	1.52456	0.220851	0	4.3589
		S1303	4	2	0.0825888	0.228391	533.369	3	10.87	3	2	5	1	3	4	172.166	39	0.407408	0	0.154657	0.518519	10.9087
		S1304	3	3	0.536862	0.0948146	538.505	3	5.52981	3	2	3	3	1	2	167.964	51	0.592592	6.72012	0.403862	0	8.83176
		S1305	3	1	0.494547	0.17456	546.439	2	8.00461	3	5	4	1	2	4	154.752	39	0.577778	1.70441	0.0817785	0.0279029	9.69536
		S1306	3	1	0.647518	0.137405	556.124	2	6.65865	1	2	1	1	1	3	126.369	41	0.462963	2.1823	0.402971	0	9.05539
		S1307	3	2	0.570932	0.111032	538.586	2	13.1924	3	1	3	3	4	4	167.752	31	0.511111	0	0.200444	3.56397	14.2478
		S1308	3	3	0.547242	0	532.992	3	7.36414	1	2	3	1	1	4	171.262	50	0.518518	1.07815	0.130317	0	8.06226
		S1309	3	3	0.628391	0.189123	556.312	3	6.53981	1	2	3	1	1	3	126.124	38	0.555555	2.45735	0.248792	0	3.4641
		S1310	3	2	0.242661	0	544.997	2	11.9347	5	2	3	1	3	4	129.462	37	0.416667	0	0.266575	0.340516	7.54983
		S1311	1	1	0.0729525	0.176199	531.644	3	11.1516	3	2	3	1	4	4	173.681	52	0.464646	3.6832	0.342594	4.09818	11.1803
		S1312	3	3	0.153454	0	530.82	3	5.13872	1	2	3	1	1	2	173.971	53	0.313131	9.88291	0.267678	0	10.4403
		S1313	3	1	0.422816	0.275357	554.327	2	7.70297	1	2	3	1	3	4	140.882	51	0.569445	6.12372	0.155952	0.541863	8.7178
		S1314	3	1	0.0191456	0	545.761	2	12.4174	5	2	3	1	3	4	129.392	38	0.472222	0.48221	0.198693	0.125956	6.7082
		S1315	4	1	0.481608	0.208542	556.475	3	7.41336	1	4	5	1	2	3	125.735	39	0.47619	4.09896	0.221154	0.0867432	7.87401
		S1316	2	1	0.227013	0.0687459	543.075	2	8.58659	3	4	3	3	3	3	164.213	59	0.345679	4.43697	0.156169	1.33268	10.1489
		S1317	4	1	0.340643	0.111561	555.785	2	6.671	1	2	3	1	2	3	124.881	44	0.355556	4.305	0.357327	0.17564	10.7703
		S1318	3	1	0.374572	0	548.891	3	8.37355	3	2	3	3	3	5	159.43	45	0.444444	3.14055	0.40861	0.117871	15.8745
		S1319	3	1	0.583701	0.258157	555.099	3	6.53029	1	1	5	1	3	1	126.783	44	0.469136	7.40565	0.173859	0.31853	10
		S1320	4	1	0.563022	0.319654	556.516	2	10.7924	3	3	5	1	3	4	127.445	35	0.353535	3.35445	0.132891	0.75099	12.2066
		S1321	3	1	0.421152	0.0513931	539.165	3	7.59915	3	2	3	3	3	4	167.546	50	0.444444	1.70441	0.410423	0.302607	3.74166
		S1322	3	1	0.334366	0	530.28	2	6.20173	1	2	3	1	2	2	174.428	57	0.344444	6.86293	0.359112	0.125304	9.38083
		S1323	4	2	0.553355	0.222609	556.481	2	10.1768	1	4	3	1	3	4	125.637	37	0.611111	0	0.376378	0.133775	4.12311
		S1324	4	3	0.300186	0.281886	556.951	2	6.10128	1	5	5	1	1	2	130.879	43	0.583333	3.80669	0.0627679	0	8.66025
		S1325	3	1	0.249173	0.248366	533.25	2	10.2757	3	2	3	1	3	4	172.347	56	0.435898	3.04696	0.370559	1.89938	12.3693
		S1326	3	1	0.28527	0.281607	556.097	3	6.56839	1	2	3	1	2	3	136.366	47	0.358025	7.13168	0.16301	0.115737	10.7703
		S1327	2	2	0.453977	0	539.753	2	11.7029	3	3	5	1	3	4	163.365	39	0.277778	0	0.0831126	1.90769	9.8995
		S1328	2	1	0.0840839	0	547.811	2	9.13437	5	4	3	1	1	4	129.258	37	0.444445	1.83562	0.182641	0	3.4641
		S1329	2	3	0.242972	0	531.545	3	6.11343	1	2	3	1	3	2	173.157	58	0.574074	3.76086	0.426076	0.152917	6.78233
		S1330	3	2	0.467756	0.16854	555.639	2	10.1768	1	2	3	1	3	4	126.607	36	0.355556	0	0.168524	0.27358	5.09902
		S1331	3	1	0.138989	0	530.743	2	6.72368	1	2	3	1	1	3	174.193	52	0.555555	2.04502	0.195997	0	3.74166
		S1332	3	1	0.537001	0.142137	553.431	2	6.11754	3	4	1	1	1	3	127.407	40	0.422222	3.74546	0.169723	0	5.19615
		S1333	3	3	0.278914	0.0848826	546.608	2	7.12914	3	1	1	3	1	4	161.458	55	0.644444	1.36367	0.219583	0	5.38516
		S1334	2	2	0.536828	0.184171	553.826	3	9.26053	1	2	3	1	2	4	127.261	37	0.444444	0	0.285523	0.0184091	4.47214
		S1335	1	2	0.266187	0.0893103	545.095	1	10.6468	3	3	1	3	3	4	162.645	35	0.533333	0	0.197129	0.254239	18.9209
		S1336	4	1	0.293918	0	555.772	2	6.15174	1	4	3	1	1	1	124.97	50	0.422222	7.21106	0.197206	0	9
		S1337	4	2	0.573937	0.224912	548.474	2	14.4395	3	3	5	1	4	4	151.939	36	0.564102	0	0.100541	7.22814	10.0499
		S1338	2	1	0.374106	0	541.573	2	6.6641	3	2	3	1	4	4	129.698	42	0.506173	6.4866	0.340246	4.43033	10.7703
		S1339	3	2	0.469822	0.0360371	555.765	3	11.2754	3	2	3	1	5	4	125.455	40	0.4	0	0.361256	7.84755	7.61577
		S1340	3	3	0.584041	0.131838	556.365	3	6.43599	1	2	3	1	1	2	125.372	44	0.422222	2.7258	0.238972	0	7.93725
		S1341	3	3	0.568775	0.0545439	542.975	2	5.84667	3	3	5	1	1	2	158.972	50	0.511111	4.90569	0.0493352	0	5.65685
		S1342	3	1	0.741547	0.235147	556.25	2	6.11343	1	4	3	1	2	1	126.138	44	0.611111	3.76086	0.254181	0.128558	5.65685
		S1343	1	2	0.472642	0	555.67	3	9.61405	3	2	3	1	3	4	125.13	42	0.488889	0.340978	0.279429	0.473319	5.2915
		S1344	3	3	0.479201	0.28732	556.954	3	6.75226	3	4	4	1	1	3	129.668	44	0.466666	1.98745	0.235323	0	6.55744
		S1345	4	1	0.0223143	0	545.761	2	9.7783	5	2	3	1	3	4	129.392	42	0.4	0.964352	0.23027	0.157877	5.09902
		S1346	1	2	0.577958	0.132944	537.767	2	9.39091	3	1	1	3	3	4	168.362	40	0.522222	1.70441	0.215021	1.27203	11.7898
		S1347	2	2	0.603339	0.232669	556.274	3	12.7105	1	2	3	1	3	3	125.25	39	0.555556	0	0.378037	0.189926	7.07107
		S1348	2	2	0.476859	0.216823	535.524	2	9.666	3	4	1	3	3	4	170.397	47	0.444445	0	0.214563	0.289701	9.21954
		S1349	1	2	0.324266	0	530.616	2	10.7646	1	2	3	1	3	4	174.104	49	0.527778	0	0.34778	0.807177	4.79583
		S1350	4	1	0.459559	0.273043	553.191	2	7.65804	1	1	1	1	3	4	143.708	47	0.414815	2.40969	0.172151	0.424992	14.6969
		S1351	4	1	0.385148	0	555.656	3	6.671	1	3	3	1	3	3	124.878	49	0.611111	4.305	0.303741	0.565436	10.5357
		S1352	4	1	0.778464	0	542.626	3	11.2039	1	1	3	1	3	4	129.636	41	0.407407	1.73814	0.257661	0.485161	9.38083
		S1353	3	2	0.308544	0.280511	555.953	3	7.82229	1	4	3	1	1	1	136.829	54	0.444445	0.681932	0.202819	0	3.74166
		S1354	3	2	0.556279	0.151888	556.295	3	12.1783	1	2	3	1	3	4	125.302	36	0.666666	0	0.308997	0.238931	2.64575
		S1355	3	1	0.294619	0.28157	556.937	2	11.9874	1	2	4	1	3	4	130.461	40	0.4	0.762414	0.296491	0.359125	5.19615
		S1356	3	1	0.0948006	0.222633	531.409	3	6.29706	3	1	3	1	1	3	173.973	55	0.464646	6.24404	0.249667	0	10.198
		S1357	3	1	0.604881	0.20518	554.231	3	8.73809	1	2	3	1	3	4	127.141	37	0.444444	2.1823	0.18971	0.310975	6.55744
		S1358	3	3	0.399261	0	539.464	3	5.71808	3	3	4	1	1	1	163.698	61	0.5	5.57486	0.197786	0	15.5563
		S1359	3	3	0.547969	0.222179	556.148	2	6.906	1	2	3	1	1	2	125.139	45	0.361111	1.70441	0.324841	0	3.87298
		S1360	4	1	0.611199	0.140805	556.179	2	8.80933	1	2	3	1	3	3	125.206	44	0.527778	0.762414	0.240778	0.242236	4.69042
		S1361	1	1	0.110459	0	546.362	2	8.86201	5	4	3	1	2	4	129.361	41	0.555556	0.48221	0.230256	0.0814941	5.74456
		S1362	2	2	0.424904	0.275949	533.465	3	5.76685	3	1	3	1	4	2	172.274	56	0.444444	5.31105	0.214673	2.84838	8.83176
		S1363	2	3	0.0449604	0	546.141	3	5.48007	5	4	3	1	1	1	129.368	47	0.495726	7.05944	0.175847	0	14.3527
		S1364	3	1	0.115938	0.196729	530.305	4	8.34897	3	2	3	1	3	4	174.857	52	0.492063	3.61987	0.0562114	0.331248	8.06226
		S1365	2	1	0.0544328	0	546.055	2	6.87686	5	4	3	1	2	3	129.377	41	0.611111	3.50624	0.205407	0.0437759	4
		S1366	2	1	0.161867	0	530.279	2	5.79858	1	2	3	1	1	3	174.582	52	0.45679	5.14611	0.291672	0	7.81025
		S1367	4	2	0.45014	0.0039728	541.494	2	10.3591	3	3	4	1	3	4	161.35	39	0.567901	0	0.165835	0.482409	15.4596
		S1368	4	3	0.591433	0.222685	556.449	2	5.98891	1	4	3	1	1	1	125.5	39	0.282828	8.46915	0.295236	0	13.8564
		S1369	3	2	0.0581143	0	545.385	1	10.9653	5	2	3	1	3	4	129.437	33	0.422222	0	0.178086	0.23635	4.58258
		S1370	3	2	0.39675	0.247889	554.57	3	12.1783	1	2	3	1	3	4	140.31	37	0.444444	0	0.295149	1.14664	8.24621
		S1371	2	1	0.464492	0	532.182	2	9.26748	1	2	3	1	3	4	172.145	46	0.527778	0.48221	0.37506	0.187791	7.54983
		S1372	2	1	0.612744	0.262399	554.942	3	7.47572	3	4	5	1	1	1	126.842	47	0.62963	0.964352	0.221304	0	3
		S1373	3	2	0.325778	0.0475012	555.665	3	12.3051	1	2	3	1	3	4	124.827	43	0.444444	0	0.340702	0.33186	4
		S1374	3	3	0.390633	0.111055	555.948	3	7.01757	3	1	3	1	1	3	125.801	49	0.518519	1.52456	0.270178	0	3.74166
		S1375	3	1	0.481137	0.242978	553.759	2	6.25319	1	2	3	1	1	3	142.576	43	0.466666	6.52174	0.236954	0	5.38516
		S1376	3	1	0.691723	0	533.757	3	5.56549	1	2	3	1	1	2	170.449	49	0.222222	6.4866	0.262861	0	6.7082
		S1377	3	1	0.791611	0	543.37	3	7.41682	1	1	3	1	2	4	129.561	37	0.54321	2.04502	0.182547	0.202738	7.48331
		S1378	4	3	0.443125	0.174046	556.168	3	6.22808	3	1	1	1	1	2	126.251	59	0.555556	3.35445	0.246585	0	11.1355
		S1379	3	2	0.585387	0.125969	556.057	3	6.20788	1	2	3	1	1	2	125.099	45	0.62963	3.42275	0.270469	0	7
		S1380	3	2	0.281415	0.0744523	545.095	2	12.1264	3	1	1	3	3	4	162.645	52	0.351852	0.340978	0.23948	0.481394	5.56776
		S1381	2	2	0.517982	0.0911218	538.752	3	5.98971	3	1	5	3	3	4	167.704	50	0.366667	8.46248	0.21075	0.39474	9.32738
		S1382	4	3	0.518253	0.0636637	543.354	2	7.00522	3	4	4	1	2	2	158.493	52	0.666666	3.08474	0.163413	0.10416	5.2915
		S1383	2	3	0.335354	0	555.651	3	7.01757	3	1	5	1	1	1	125.067	60	0.694445	1.52456	0.139059	0	10.198
		S1384	3	3	0.485941	0	532.182	2	6.02363	1	2	3	1	1	2	172.145	53	0.45679	4.11302	0.396935	0	9.53939
		S1385	2	1	0.465144	0.271996	553.495	2	9.92283	1	2	3	1	2	4	143.127	44	0.569445	1.83562	0.1866	0.115737	8.42615
		S1386	3	1	0.501382	0	555.537	3	7.56883	3	2	3	1	3	4	125.044	46	0.444444	6.99457	0.329107	0.478597	7.48331
		S1387	3	3	0.396002	0	539.176	2	5.46978	3	3	5	1	3	1	164.03	58	0.466667	7.13168	0.239709	0.331253	10.247
		S1388	3	1	0.582366	0.252961	555.099	3	6.85332	1	4	5	1	2	2	126.783	42	0.402778	5.37557	0.165546	0.0849841	9.32738
		S1389	3	1	0.419534	0.280664	556.927	3	7.4454	3	5	5	1	1	4	129.706	39	0.428571	1.98745	0.0551241	0	6
		S1390	3	2	0.597188	0.24048	548.474	2	12.9241	3	3	5	1	3	4	151.939	36	0.685185	0	0.0670484	0.619913	7.54983
		S1391	2	1	0.434611	0.281578	556.884	3	10.5652	3	4	4	1	3	4	129.322	28	0.533333	1.22924	0.149822	1.08499	19.3907
		S1392	3	1	0.351778	0.0279599	547.523	2	10.5436	3	4	1	3	3	4	160.779	51	0.422222	1.70441	0.233338	2.26861	10.8167
		S1393	3	3	0.154861	0	531.352	3	6.75226	1	2	3	1	4	3	173.401	53	0.577778	1.98745	0.284658	5.32372	6.9282
		S1394	3	2	0.112423	0.231924	531.409	2	10.818	3	2	3	1	3	4	173.973	53	0.492063	0.340978	0.252414	0.389267	8.24621
		S1395	4	2	0.510538	0.16249	555.965	3	10.1768	1	2	3	1	2	4	124.98	38	0.5	0	0.307361	0.0422929	3.87298
		S1396	1	2	0.607052	0	534.896	3	10.9653	1	2	3	1	3	4	169.236	47	0.611111	0	0.311144	0.123123	6.16441
		S1397	2	1	0.620629	0.214894	556.377	2	10.411	1	4	3	1	3	4	125.371	38	0.592593	2.45735	0.208493	0.0444742	6.16441
		S1398	3	1	0.355618	0.262755	555.254	3	8.51544	1	2	3	1	1	4	138.71	43	0.777778	0.340978	0.138319	0	3.60555
		S1399	3	3	0.258007	0.280275	556.463	3	7.36414	1	2	3	1	1	4	134.543	43	0.555555	1.07815	0.319846	0	5
		S1400	2	2	0.3573	0.272347	531.542	3	9.666	3	2	3	1	3	4	173.905	48	0.527778	0	0.410026	0.195556	3.31662
		S1401	3	2	0.632065	0	536.253	2	6.02707	3	4	4	1	1	3	167.295	54	0.388889	4.09896	0.168502	0	10.583
		S1402	2	2	0.183237	0	530.887	2	10.3591	1	2	3	1	3	4	173.875	48	0.444445	0	0.39078	0.417407	7.28011
		S1403	2	3	0.752677	0	543.702	2	5.20807	4	3	5	1	3	1	129.538	57	0.488889	9.2325	0.104688	0.733698	15.6525
		S1404	2	1	0.0880879	0	546.166	3	5.98731	5	2	3	1	3	3	129.373	43	0.5	4.2646	0.260778	0.272849	6.32456
		S1405	2	1	0.438027	0	532.364	3	8.80312	1	2	3	1	1	3	171.971	52	0.37037	1.02284	0.179261	0	4.47214
		S1406	2	3	0.207162	0	530.421	3	7.71072	1	1	3	1	2	2	174.347	56	0.583333	0.762414	0.226735	0.0366731	4
		S1407	2	2	0.489876	0.0249092	555.856	2	9.95368	3	2	3	1	3	4	125.569	40	0.486111	0	0.22291	0.290321	8.12404
		S1408	3	1	0.485084	0.0575025	543.691	2	9.72701	3	2	2	1	3	4	158.077	48	0.458333	1.92816	0.176471	0.741223	8.18535
		S1409	4	2	0.360316	0	531.451	2	9.61405	1	2	3	1	2	4	173.191	48	0.555555	0.681932	0.205652	0.0483519	4.12311
		S1410	3	2	0.293258	0.280076	556.953	3	11.1323	1	2	5	1	4	4	131.303	24	0.432748	0	0.145452	33.1994	22.2486
		S1411	3	2	0.341459	0.0864241	555.983	3	10.9653	1	2	3	1	3	3	125.822	42	0.5	0	0.350315	0.17378	4.58258
		S1412	4	2	0.582039	0.311283	556.686	2	10.1768	3	4	5	1	3	4	128.119	33	0.527778	0	0.232431	0.457384	12.3288
		S1413	2	2	0.115045	0.226209	531.409	3	10.5133	3	2	3	1	3	4	173.973	48	0.466666	0	0.373347	0.207761	6.32456
		S1414	2	2	0.549196	0.110925	537.818	3	9.95368	3	2	3	3	3	4	168.552	49	0.650794	0	0.397381	0.174272	7.68115
		S1415	3	2	0.221955	0.0660932	541.165	3	10.1768	3	2	3	3	4	4	165.835	49	0.570881	0	0.214686	6.26049	28.2843
		S1416	2	3	0.483514	0.273408	534.107	2	4.98864	3	2	5	1	3	1	171.532	56	0.455027	11.4438	0.193872	0.807962	21.9317
		S1417	4	2	0.582301	0.137528	556.451	3	9.26053	1	2	3	1	2	4	125.485	38	0.555556	0	0.403043	0.0952918	3.31662
		S1418	3	1	0.149925	0	530.283	2	7.66814	1	2	3	1	1	2	174.656	52	0.4	2.3855	0.203122	0	5.19615
		S1419	3	3	0.433694	0.0244746	555.596	3	6.42824	1	1	3	1	1	2	124.802	48	0.6	2.74698	0.187436	0	5.09902
		S1420	3	3	0.494819	0.0392724	543.156	3	5.73318	3	2	4	1	1	2	158.733	51	0.481481	5.49185	0.294586	0	8.77496
		S1421	4	3	0.300108	0.281745	556.951	2	5.97164	1	5	5	1	2	2	130.879	43	0.583333	4.33172	0.0627679	0.210849	8.66025
		S1422	2	3	0.615714	0	542.292	2	5.14106	1	1	5	1	1	1	129.655	51	0.496296	9.86027	0.207561	0	14.3178
		S1423	1	1	0.682418	0.276681	556.296	2	9.02901	1	2	3	1	3	4	126.009	39	0.619047	1.83562	0.318396	0.115581	6.48074
		S1424	3	3	0.418283	0.264173	554.052	3	4.80665	1	1	3	1	1	1	141.429	58	0.592593	13.6494	0.191863	0	17.2047
		S1425	3	3	0.626027	0.234461	554.799	3	6.18372	3	4	3	1	1	2	126.967	41	0.611111	3.50624	0.385168	0	4.24264
		S1426	2	1	0.437327	0.275217	553.191	2	6.88639	1	4	3	1	1	2	143.708	49	0.422222	1.73814	0.189823	0	14.3875
		S1427	2	3	0.736825	0	542.461	3	7.09883	1	1	3	1	3	3	129.647	40	0.638889	1.40562	0.225566	0.416569	4.79583
		S1428	2	1	0.68344	0.267234	556.3	3	12.785	1	2	3	1	4	4	126.047	38	0.493827	1.83562	0.274775	3.98948	9.79796
		S1429	1	3	0.229743	0.0783378	543.545	2	5.56004	3	1	3	3	1	2	163.863	63	0.481482	6.52174	0.209274	0	14.6629
		S1430	2	3	0.495503	0.126401	544.76	2	11.0396	3	3	4	1	3	4	156.974	46	0.611111	1.22924	0.189376	0.942221	3.60555
		S1431	1	3	0.114248	0.036526	530.967	2	6.6121	3	2	3	1	1	4	174.116	47	0.388889	2.28616	0.355457	0	12.8062
		S1432	2	2	0.271989	0.278528	556.236	3	15.3255	1	4	3	1	4	4	135.85	42	0.37037	0	0.164013	1.60395	3
		S1433	3	3	0.34198	0.280483	555.444	2	6.08167	1	1	3	1	2	3	138.276	45	0.69697	3.88184	0.214419	0.177955	10.198
		S1434	4	2	0.363864	0.106835	555.829	2	8.56738	1	2	3	1	1	4	124.903	38	0.622222	0	0.29532	0	5.83095
		S1435	2	1	0.153613	0	530.772	2	6.48468	1	4	3	1	3	2	174.051	66	0.578947	10.2812	0.160531	0.555436	24.8797
		S1436	4	3	0.466765	0.184078	556.499	3	7.07025	1	2	3	1	3	4	125.732	37	0.361111	1.44636	0.285561	0.194775	5.91608
		S1437	4	1	0.632193	0	533.189	3	9.46815	1	2	3	1	3	4	171.066	48	0.511111	1.44636	0.401678	0.253951	5
		S1438	4	2	0.580455	0.315917	556.677	1	11.7343	3	3	5	1	1	4	128.027	34	0.518518	0.340978	0.125466	0	5.38516
		S1439	4	2	0.542652	0.184147	536.287	2	7.05278	3	1	1	3	3	2	169.836	61	0.530864	7.32069	0.254237	0.675632	9.16515
		S1440	3	2	0.725469	0.271816	556.034	2	11.4006	1	4	3	1	3	4	126.322	39	0.555556	0	0.280154	0.0573631	8.12404
		S1441	4	1	0.0815687	0	547.171	2	14.6661	5	1	3	1	2	4	129.298	40	0.555556	1.44636	0.191638	0.0104985	6.245
		S1442	3	1	0.384522	0.0203256	547.419	2	11.027	3	4	1	3	4	4	160.919	58	0.492064	3.37165	0.224387	2.44526	20.0499
		S1443	2	3	0.403275	0	539.464	3	5.73318	3	3	4	1	1	1	163.698	58	0.488889	5.49185	0.128211	0	9.48683
		S1444	4	3	0.370175	0.279473	555.037	3	5.97785	1	2	3	1	1	2	139.29	49	0.52381	4.305	0.0767903	0	12.1655
		S1445	4	3	0.555675	0.174938	536.681	2	5.42028	3	1	1	3	1	2	169.252	58	0.484848	7.48959	0.228133	0	11.3578
		S1446	4	1	0.451158	0.0313163	555.765	2	6.21285	3	2	3	1	1	2	125.455	54	0.555555	3.4058	0.191421	0	7.28011
		S1447	2	3	0.678233	0.200097	550.091	2	6.3634	3	3	5	1	1	1	148.87	44	0.611111	2.93068	0.0577721	0	7.34847
		S1448	4	3	0.394019	0.25462	554.57	4	5.70343	1	2	5	1	2	2	140.31	47	0.494949	5.65662	0.112655	0.192971	10.4881
		S1449	4	1	0.506895	0.138677	553.431	2	6.05545	3	4	5	1	1	1	127.407	46	0.571429	3.98466	0.158952	0	5.65685
		S1450	3	1	0.476473	0.189075	556.502	2	9.69612	1	2	3	1	3	4	125.684	38	0.469136	3.55539	0.376349	0.910952	8.24621
		S1451	2	1	0.439801	0.0463153	555.895	3	7.06032	1	2	3	1	1	2	125.647	51	0.592593	8.69916	0.296123	0	11.3137
		S1452	3	1	0.0177032	0	545.761	2	10.4833	5	2	3	1	3	4	129.392	42	0.777777	0.762414	0.144874	0.567599	3.74166
		S1453	3	1	0.409526	0.277316	556.959	2	6.33389	3	2	4	1	1	4	130.383	42	0.416667	6.01997	0.179221	0	5.2915
		S1454	3	1	0.460667	0.269997	552.2	2	11.9065	3	4	1	1	3	3	145.494	48	0.533334	0.48221	0.170875	0.145348	5.83095
		S1455	2	2	0.662641	0	536.952	3	11.5631	3	2	5	1	3	4	166.528	49	0.555556	0	0.208243	0.133607	8.12404
		S1456	4	3	0.482944	0.269716	553.191	3	7.36414	1	4	3	1	1	2	143.708	50	0.650794	1.07815	0.2671	0	5.65685
		S1457	2	2	0.43241	0.0519351	555.807	3	10.3591	3	2	3	1	3	4	125.533	41	0.555555	0	0.399788	0.137533	4.79583
		S1458	3	3	0.429422	0.272454	534.108	3	6.05545	3	1	1	1	1	3	171.787	54	0.518519	3.98466	0.15193	0	3.4641
		S1459	4	1	0.0669027	0.247839	532.075	2	8.50768	3	2	3	1	3	4	173.505	43	0.398693	2.74698	0.198436	1.52359	17.3494
		S1460	1	2	0.343063	0.0986657	555.785	2	9.20858	1	2	3	1	2	4	124.881	39	0.444445	0.340978	0.200365	0.0575138	5.83095
		S1461	4	1	0.413058	0.0189765	546.849	3	7.50384	3	2	3	3	3	3	161.404	59	0.537037	3.74546	0.30176	0.187042	5.47723
		S1462	4	1	0.432738	0.183451	556.226	3	6.86291	3	1	1	1	3	4	126.381	44	0.601307	3.55539	0.301188	0.304293	13.9642
		S1463	3	1	0.384193	0	555.647	2	8.09465	1	2	3	1	3	4	125.02	42	0.333333	2.59507	0.33794	0.203215	8.48528
		S1464	3	2	0.313674	0.279417	555.626	3	9.26053	1	2	3	1	1	4	137.784	37	0.583333	0	0.345328	0	5.09902
		S1465	3	2	0.710298	0	536.952	2	11.7454	3	2	5	1	4	4	166.528	39	0.407408	0	0.0928528	2.62424	11.4891
		S1466	3	2	0.44239	0.160981	556.492	3	12.5106	1	2	3	1	4	4	125.875	37	0.5	2.04502	0.308138	1.45629	6.08276
		S1467	3	2	0.342269	0.267678	555.454	3	11.4006	1	2	3	1	3	4	138.196	35	0.555556	0	0.0764026	0.249851	7.07107
		S1468	2	2	0.67883	0.220755	550.575	5	11.8632	3	5	5	1	3	4	148.133	36	0.75	0	0	0.230355	4.58258
		S1469	4	1	0.40972	0	555.574	3	6.46619	1	2	3	1	2	2	124.882	46	0.366667	5.27848	0.235156	0.169776	9.27362
		S1470	3	3	0.330846	0.17339	556.363	3	6.53981	3	1	1	1	1	1	126.622	63	0.511111	2.45735	0.253548	0	7
		S1471	3	3	0.239294	0.279475	556.355	3	6.75226	1	2	5	1	1	4	135.404	41	0.4	1.98745	0.325678	0	5.91608
		S1472	3	1	0.254154	0.282085	556.224	3	8.16886	1	4	3	1	1	4	135.978	45	0.460317	0.48221	0.200939	0	12.7279
		S1473	4	1	0.709146	0	533.618	3	5.54931	1	4	3	1	3	2	170.614	55	0.430556	13.0129	0.208098	0.326262	17.1172
		S1474	3	1	0.610441	0.252814	554.942	2	8.86201	3	4	3	1	3	2	126.842	43	0.444445	0.964352	0.169237	0.152917	3.4641
		S1475	3	1	0.739536	0.268977	556.113	3	8.46276	1	2	3	1	3	4	126.21	39	0.422222	1.07815	0.356767	0.157877	6
		S1476	2	1	0.437273	0.229378	556.28	3	10.138	3	1	1	1	4	2	126.696	50	0.531746	4.83476	0.252651	5.02299	14.3875
		S1477	2	1	0.523327	0.187919	556.491	3	8.16886	1	2	3	1	1	4	125.591	39	0.555555	1.44636	0.37468	0	3.74166
		S1478	4	2	0.333352	0.274532	555.959	3	11.0107	1	4	3	1	4	4	136.774	32	0.457778	2.7258	0.136463	10.8673	30.5287
		S1479	2	2	0.257793	0.0946534	545.234	2	11.2754	3	1	1	3	3	4	162.478	46	0.587302	0	0.211702	2.1771	15.0997
		S1480	3	3	0.566768	0.218494	556.476	2	5.98256	1	4	3	1	3	2	125.637	43	0.555556	8.5223	0.207818	0.31853	11.4018
		S1481	3	1	0.33058	0.257205	534.5	2	6.5095	3	2	1	1	1	4	171.317	53	0.416667	5.0559	0.238277	0	7.28011
		S1482	4	2	0.386916	0	544.717	3	10.3591	5	2	3	1	3	4	129.477	41	0.425926	0	0.230636	1.01477	13.5647
		S1483	2	1	0.808426	0	542.929	2	6.33389	1	1	3	1	2	1	129.611	53	0.412698	6.01997	0.269602	0.10416	9.64365
		S1484	1	2	0.405713	0.0933742	556.508	3	10.818	1	2	3	1	2	4	125.92	39	0.74074	0.340978	0.363745	0.103745	5.38516
		S1485	2	1	0.405175	0	544.572	1	7.79198	4	2	4	1	1	4	129.479	42	0.555555	1.40562	0.220196	0	4.79583
		S1486	4	1	0.583593	0.131892	556.365	2	15.7094	1	2	3	1	5	4	125.372	39	0.402778	2.59507	0.192961	22.831	6.63325
		S1487	2	1	0.452805	0.12518	556.518	3	6.42824	1	4	3	1	1	1	125.779	44	0.466666	2.74698	0.167798	0	4.89898
		S1488	3	3	0.468593	0.206019	555.519	3	6.906	1	4	3	1	1	2	126.662	41	0.666667	1.70441	0.216608	0	5.74456
		S1489	3	3	0.510712	0.0899559	539.259	2	5.64074	3	4	3	3	3	1	167.173	58	0.638889	6.01997	0.169662	0.37596	12.3288
		S1490	3	1	0.502078	0.0860709	538.505	3	10.4714	3	2	3	3	2	4	167.964	50	0.388889	0.48221	0.414082	0.0405513	4
		S1491	2	2	0.392114	0	555.65	3	10.1768	1	2	3	1	3	4	125.001	40	0.555556	0	0.180377	0.22352	6.40312
		S1492	3	1	0.337214	0.0635915	545.433	2	6.99021	3	4	3	3	3	4	162.457	62	0.412698	6.24404	0.248915	0.570735	16.4012
		S1493	2	3	0.463643	0	555.608	3	6.671	1	3	3	1	1	2	124.871	50	0.396826	2.15554	0.216582	0	6.85565
		S1494	1	1	0.537304	0.140333	553.409	3	7.47572	3	3	1	1	1	4	127.395	35	0.4	2.89087	0.204742	0	6.08276
		S1495	2	1	0.357931	0.00880249	555.915	2	9.85044	1	2	3	1	3	4	125.073	44	0.518519	1.70441	0.26192	0.454801	2.82843
		S1496	4	3	0.256697	0.280621	556.463	2	7.12914	1	2	3	1	1	4	134.543	46	0.527778	1.36367	0.296877	0	6.85565
		S1497	3	2	0.404318	0.0398838	540.288	2	9.26053	3	2	3	3	2	4	166.486	37	0.353535	0	0.416453	0.0999648	13.5647
		S1498	4	1	0.630918	0.210486	556.354	2	8.75044	1	2	3	1	2	4	126.033	39	0.567901	1.07815	0.197228	0.0558328	11.6619
		S1499	3	2	0.736286	0.268615	556.113	3	11.0523	1	2	3	1	3	4	126.21	37	0.388889	0	0.398181	0.288527	4
		S1500	4	1	0.461768	0.198729	536.211	2	6.87165	3	2	1	3	2	4	169.801	50	0.396826	5.27848	0.287315	0.087577	5.47723
		S1501	2	1	0.564829	0.105668	556.508	2	8.05729	1	2	3	1	2	4	125.525	40	0.407407	1.07815	0.240429	0.0393681	4.79583
		S1502	3	1	0.558955	0.133482	555.988	3	7.68335	1	2	3	1	3	3	125.025	43	0.464646	6.24404	0.1949	0.40761	13.2665
		S1503	3	1	0.487136	0.289041	556.88	2	10.3498	3	4	4	1	3	3	129.179	41	0.277779	1.52456	0.195039	0.142424	3
		S1504	3	3	0.51664	0.116577	544.26	2	7.47572	3	3	4	1	3	3	157.614	46	0.666667	0.964352	0.23614	0.200732	2.82843
		S1505	4	1	0.306075	0.0253499	539.84	3	6.88639	3	4	3	3	1	4	166.969	49	0.540741	1.73814	0.202374	0	15.0997
		S1506	2	1	0.424157	0	532.125	2	7.31146	1	2	3	1	1	3	172.239	51	0.493827	3.4058	0.256777	0	8.30662
		S1507	1	1	0.418498	0	555.573	3	10.6468	3	2	3	1	3	4	125.027	46	0.583333	0	0.395962	0.184855	7.14143
		S1508	1	1	0.444565	0.228329	556.46	3	7.11208	1	4	5	1	2	1	125.691	43	0.577778	4.15492	0.190418	0.119895	5.2915
		S1509	3	2	0.226288	0.0819219	543.702	3	9.666	3	3	3	3	2	4	163.682	54	0.444444	0	0.207755	0.0104985	2.64575
		S1510	3	2	0.287494	0	530.599	3	5.2847	1	2	3	1	3	2	174.079	55	0.529915	8.56194	0.281174	0.570426	11.7047
		S1511	3	1	0.448731	0.0457897	555.895	3	6.29706	3	2	3	1	3	4	125.647	46	0.495726	6.24404	0.339904	1.13252	11.4018
		S1512	2	3	0.327178	0	555.651	3	5.4664	3	4	5	1	1	1	125.067	60	0.694445	7.15559	0.225527	0	10.198
		S1513	4	3	0.548204	0	555.785	3	5.56961	3	2	3	1	1	1	125.367	54	0.422222	6.46011	0.315187	0	13.1529
		S1514	1	1	0.437419	0	539.464	2	7.7634	3	3	5	1	2	4	163.698	48	0.527778	1.44636	0.10146	0.199513	8.42615
		S1515	4	1	0.14661	0	530.743	2	7.36414	1	2	3	1	4	4	174.114	47	0.533334	1.07815	0.316404	4.03954	6.85565
		S1516	3	2	0.608644	0.229951	556.311	2	9.95368	1	4	3	1	3	2	125.289	41	0.527778	0	0.153071	0.13855	5.2915
		S1517	4	1	0.491033	0.117594	544.578	2	9.96062	3	2	4	1	3	4	156.974	42	0.492063	0.48221	0.139549	0.357929	10.198
		S1518	2	1	0.547461	0	537.996	3	6.98726	3	4	4	1	2	1	165.358	56	0.527778	3.14055	0.175737	0.0791011	4.3589
		S1519	3	2	0.389638	0	555.65	2	14.048	1	2	3	1	3	4	125.001	42	0.481481	0	0.185796	0.335878	2.82843
		S1520	2	2	0.690307	0	537.398	2	14.251	3	2	5	1	4	4	166.03	44	0.481481	0	0.0806568	2.92871	9.53939
		S1521	4	1	0.38778	0.139139	556.259	3	9.04474	3	1	5	1	3	4	126.367	42	0.37037	2.80956	0.221702	0.43507	9.16515
		S1522	4	3	0.158957	0	530.772	2	5.78778	1	2	3	1	1	2	174.051	57	0.574074	5.20169	0.214228	0	12.083
		S1523	3	3	0.389852	0	555.463	3	5.51846	3	4	3	1	1	1	124.893	55	0.493827	6.79611	0.311628	0	10.198
		S1524	3	1	0.335982	0.245586	556.416	2	7.71072	3	1	1	1	3	4	126.76	49	0.52381	0.762414	0.224364	1.37861	8.24621
		S1525	3	2	0.302923	0.279534	556.963	3	11.6119	1	2	5	1	3	4	130.986	39	0.444445	0	0.0798917	0.27336	5.19615
		S1526	3	2	0.169363	0.104518	529.855	2	8.51544	1	2	3	1	1	4	175.121	47	0.666666	0.340978	0.190992	0	4.3589
		S1527	3	1	0.155546	0.175112	529.528	3	8.16886	3	2	3	1	1	4	175.507	48	0.625	0.48221	0.343165	0	11.4455
		S1528	1	1	0.454582	0.0298796	555.634	3	7.79315	3	2	3	1	3	2	125.273	49	0.5	3.50624	0.201866	0.348893	6.40312
		S1529	3	3	0.54557	0.147371	553.409	2	6.32442	3	1	1	1	1	1	127.395	45	0.518519	3.04696	0.202799	0	2.82843
		S1530	1	1	0.59801	0.179443	556.118	3	8.16886	1	2	3	1	1	2	125.138	45	0.638889	0.48221	0.268938	0	4.12311
		S1531	2	1	0.57071	0	543.977	3	16.2119	4	2	3	1	1	4	129.527	42	0.577778	0.964352	0.205026	0	6.48074
		S1532	1	3	0.329359	0.0661644	555.58	3	6.02707	1	4	3	1	2	2	124.747	46	0.539683	4.09896	0.131466	0.0357507	6.9282
		S1533	3	2	0.564229	0.194602	546.864	2	10.3591	3	3	5	1	3	4	154.206	37	0.511111	0	0.0542245	0.270848	5.56776
		S1534	2	3	0.544374	0.190478	535.989	2	6.3634	3	5	5	3	1	1	170.145	80	0.652778	2.93068	0.286037	0	8.7178
		S1535	4	2	0.1582	0	544.997	2	11.7029	5	2	3	1	3	4	129.462	32	0.511111	0	0.294687	0.424713	6.48074
		S1536	2	1	0.399409	0.264097	554.572	4	6.58179	1	2	5	1	3	1	140.327	53	0.564102	9.34728	0.0519308	0.628643	14.5258
		S1537	3	3	0.346974	0.261432	534.5	2	5.91206	3	2	1	1	1	2	171.317	57	0.606061	9.13464	0.257721	0	10.7703
		S1538	3	2	0.726647	0.225584	556.186	2	6.906	1	4	5	1	1	1	126.192	47	0.555556	1.70441	0.281447	0	3
		S1539	3	3	0.459214	0	538.67	3	5.5879	3	4	4	1	1	1	164.603	65	0.533333	6.34402	0.161591	0	14.4568
		S1540	4	1	0.818009	0	543.097	2	10.1233	1	1	3	1	3	4	129.587	40	0.416667	1.22924	0.227006	1.09991	12.4097
		S1541	4	2	0.404451	0	555.752	2	13.4502	1	2	3	1	4	4	125.083	31	0.388889	0	0.214168	2.60579	12.7279
		S1542	2	1	0.776592	0	543.209	2	15.6636	1	2	3	1	2	4	129.583	34	0.555556	2.74698	0.22714	0.171351	12.1244
		S1543	3	1	0.545391	0.100411	556.312	2	7.88118	1	2	3	1	2	4	125.335	43	0.518518	1.92816	0.230733	0.10863	6.245
		S1544	1	2	0.499794	0	555.705	3	9.26053	3	2	3	1	3	4	125.211	43	0.444445	0	0.254382	0.147266	7.4162
		S1545	2	1	0.346768	0	547.979	2	7.23296	3	2	3	3	3	4	160.441	54	0.37037	2.45735	0.349628	0.304293	8.88819
		S1546	2	3	0.58741	0.211092	556.449	3	6.65865	1	4	3	1	1	1	125.5	49	0.666667	2.1823	0.28737	0	4.12311
		S1547	4	2	0.365043	0.267401	555.037	4	9.26053	1	5	5	1	2	4	139.263	40	0.533334	0	0.039624	0.0560686	6.85565
		S1548	4	2	0.389613	0	555.554	3	10.9653	1	2	3	1	3	4	124.905	40	0.416667	0	0.189411	0.208461	4
		S1549	2	1	0.608746	0.237435	556.307	3	7.08593	1	1	3	1	2	2	125.272	43	0.574074	4.2646	0.242653	0.0871747	6.32456
		S1550	2	3	0.325813	0.0649326	545.433	2	6.83179	3	4	3	3	2	4	162.457	56	0.666667	1.83562	0.182661	0.0357507	3.16228
		S1551	3	3	0.329137	0.0653496	546.025	2	6.22808	3	4	1	3	3	4	161.954	56	0.518518	3.35445	0.213268	0.650218	6.63325
		S1552	1	3	0.301648	0.0182834	555.715	2	5.91619	1	4	3	1	1	2	124.895	48	0.4	4.57768	0.241914	0	5.91608
		S1553	4	2	0.196745	0.102624	543.864	2	9.26053	3	1	1	3	2	4	163.496	55	0.666667	0	0.182518	0.00692643	6.08276
		S1554	3	2	0.46225	0	540.244	2	11.4006	3	3	5	1	3	4	162.8	43	0.527778	0	0.0728926	0.48416	12.083
		S1555	3	2	0.437381	0.187776	556.156	3	9.43173	3	1	1	1	3	4	126.262	39	0.444444	0.681932	0.243688	0.906874	18.6011
		S1556	2	3	0.151989	0	530.271	2	6.31821	1	2	3	1	1	2	174.627	55	0.592593	3.06591	0.227447	0	7.4162
		S1557	4	3	0.340643	0.111561	555.785	3	5.53752	1	2	3	1	1	1	124.881	44	0.355556	6.66896	0.332373	0	10.7703
		S1558	3	2	0.553131	0.16316	553.629	3	8.51544	1	5	5	1	1	4	127.335	27	0.396825	0.340978	0.150622	0	18.6815
		S1559	1	1	0.649241	0	536.158	3	12.4292	3	2	5	1	1	4	167.884	49	0.45679	0.762414	0.25261	0	11.2694
		S1560	3	2	0.594502	0.103506	555.955	3	14.1176	1	2	3	1	4	4	126.474	37	0.47619	0.340978	0.36045	3.54992	6.78233
		S1561	1	1	0.606223	0	534.108	3	8.52057	1	2	3	1	3	3	170.08	50	0.47619	4.7385	0.241284	0.651542	8
		S1562	3	3	0.2632	0.0919221	544.63	3	6.29411	3	1	1	3	1	2	162.991	65	0.680555	3.14055	0.206229	0	11.0905
		S1563	4	3	0.496379	0.186674	536.524	2	6.32442	3	2	1	3	1	1	169.478	59	0.425926	3.04696	0.232557	0	8.3666
		S1564	3	1	0.390253	0	531.904	3	7.7565	1	2	3	1	2	4	172.723	51	0.518518	2.91085	0.389113	0.0419668	6.63325
		S1565	4	2	0.453502	0.174744	556.477	3	10.3591	1	2	3	1	3	4	125.83	34	0.611111	0	0.387126	0.26256	7.07107
		S1566	3	1	0.237547	0.107599	542.694	2	6.50053	3	2	1	3	2	4	164.299	57	0.355556	5.10121	0.417618	0.13321	11
		S1567	1	3	0.467026	0.258333	534.107	3	5.11535	3	2	1	1	1	1	171.532	59	0.564102	10.1118	0.157515	0	16.4317
		S1568	2	1	0.37463	0	531.451	2	6.88639	1	2	3	1	1	4	173.191	51	0.722222	1.73814	0.318184	0	5.47723
		S1569	3	1	0.62703	0.246864	552.479	2	11.2064	3	2	3	1	3	4	144.976	46	0.583333	0	0.10615	0.129675	4.47214
		S1570	3	2	0.384441	0.257987	554.812	2	9.43173	1	2	3	1	3	4	139.767	42	0.430555	0.681932	0.102681	0.283554	7.48331
		S1571	3	1	0.739971	0	542.461	3	7.09883	1	1	5	1	1	4	129.647	36	0.402778	1.40562	0.265867	0	10.0995
		S1572	3	1	0.101012	0	547.813	2	7.9304	4	2	3	1	3	3	129.266	40	0.466666	3.66747	0.171143	0.254126	9.32738
		S1573	3	2	0.275584	0.0774069	545.095	2	11.34	3	5	1	3	3	4	162.645	49	0.611111	0	0.227715	0.0365579	4.47214
		S1574	1	1	0.815844	0	543.097	2	6.53981	1	1	3	1	2	3	129.587	45	0.444445	4.90569	0.230547	0.167796	7
		S1575	2	1	0.537489	0.138493	553.409	3	9.66327	3	4	1	1	1	4	127.395	38	0.296296	2.59507	0.239519	0	3.60555
		S1576	3	1	0.264025	0.279251	556.559	2	13.9968	1	2	3	1	4	4	134.129	44	0.222222	1.44636	0.420169	3.14363	3.60555
		S1577	3	3	0.461843	0.233946	556.342	3	5.5822	3	1	1	1	1	1	126.977	57	0.603175	6.37997	0.218348	0	6.85565
		S1578	4	1	0.356213	0.0304427	555.629	4	8.39201	1	2	3	1	3	4	124.813	46	0.622222	1.92816	0.120934	0.0821336	5
		S1579	2	2	0.126777	0	531.23	2	9.95368	1	2	3	1	3	4	173.748	47	0.47619	0	0.128905	0.230308	6.08276
		S1580	2	3	0.396251	0.127042	556.081	2	5.54931	3	1	5	1	1	2	126.021	53	0.555555	6.59144	0.301362	0	15.0665
		S1581	3	1	0.526676	0	542.443	3	7.28479	1	1	3	1	3	4	129.64	43	0.470085	5.81661	0.223808	1.10378	21.1424
		S1582	4	3	0.412616	0.262101	554.319	2	6.88639	1	2	3	1	1	3	140.874	46	0.377778	1.73814	0.288969	0	5.47723
		S1583	4	2	0.597482	0.204823	556.414	4	10.3591	1	1	3	1	3	4	125.428	33	0.388889	0	0.145179	0.292297	12.1655
		S1584	3	3	0.429567	0.0533201	555.807	3	5.72557	3	4	5	1	3	1	125.533	52	0.6	5.53352	0.332475	0.907571	16
		S1585	3	1	0.613781	0.149385	556.138	3	10.0722	1	4	5	1	3	3	125.177	43	0.555556	1.07815	0.169446	0.419784	5.91608
		S1586	3	1	0.562142	0.218362	556.476	3	6.70998	1	4	3	1	3	4	125.637	39	0.355556	6.19805	0.289328	0.31853	10.7703
		S1587	2	1	0.441512	0.0562086	539.855	2	9.09701	3	2	3	3	3	4	166.807	49	0.577778	1.52456	0.393644	0.158432	11.4891
		S1588	3	3	0.303003	0.282062	555.793	2	6.42824	1	2	3	1	1	3	137.35	46	0.555556	2.74698	0.0764654	0	7
		S1589	2	1	0.733513	0.251977	556.245	3	11.6546	1	2	3	1	3	4	126.101	39	0.481481	1.07815	0.290836	0.163509	3
		S1590	1	3	0.519169	0.281288	533.415	2	7.71072	3	2	3	1	1	3	172.134	54	0.555555	0.762414	0.359508	0	7.81025
		S1591	2	1	0.710614	0	542.356	2	12.3028	4	2	4	1	1	4	129.662	40	0.587302	2.80956	0.182788	0	6.40312
		S1592	3	1	0.261504	0	544.413	2	7.4454	4	1	3	1	1	2	129.509	49	0.481481	5.94334	0.228127	0	10
		S1593	4	3	0.487829	0	555.326	3	6.16976	1	1	3	1	1	1	124.607	51	0.592592	3.55539	0.346661	0	9.64365
		S1594	3	1	0.185974	0.269122	556.728	3	8.51544	1	4	3	1	3	4	133.154	45	0.487179	3.74546	0.257262	0.383604	15.1327
		S1595	4	1	0.629649	0.250694	556.44	3	7.36414	1	4	3	1	1	2	125.494	43	0.777779	1.07815	0.175895	0	2.44949
		S1596	4	2	0.444261	0	532.922	2	11.2064	1	2	3	1	3	4	171.343	47	0.472222	0	0.185608	0.108935	3.60555
		S1597	3	2	0.191889	0.264187	556.788	3	13.9192	1	2	3	1	4	4	132.766	39	0.361111	0	0.176823	1.03513	5.56776
		S1598	4	1	0.427181	0	533.716	3	10.1838	1	2	3	1	3	4	170.502	44	0.555556	0.964352	0.270524	0.352242	8.18535
		S1599	2	3	0.169616	0.0408768	542.275	2	5.32963	3	4	3	3	1	1	164.936	72	0.611111	8.191	0.206795	0	14.2829
		S1600	4	1	0.284276	0.277609	556.925	2	12.0646	1	4	4	1	3	4	130.352	42	0.583333	1.07815	0.258595	0.516174	6.40312
		S1601	3	1	0.64869	0.209393	552.452	3	6.63613	3	4	3	1	1	4	145.014	56	0.546296	6.66896	0.27715	0	14.9332
		S1602	3	2	0.272508	0	540.6	3	14.2838	3	2	3	1	4	4	129.783	38	0.37037	0.340978	0.0990105	7.88494	10
		S1603	3	1	0.555852	0	541.539	2	9.55516	3	2	3	1	3	3	129.721	42	0.416667	0.48221	0.177523	0.712669	4
		S1604	1	3	0.277045	0.275127	556.925	3	5.29337	1	4	3	1	1	2	130.352	46	0.525253	8.48912	0.283246	0	12.1244
		S1605	2	2	0.244915	0	529.491	2	9.20858	1	2	3	1	3	4	175.285	49	0.444444	0.340978	0.349684	1.32074	4.58258
		S1606	2	2	0.212503	0.226423	529.867	2	9.90173	3	2	3	1	3	4	175.291	40	0.5	0.340978	0.244483	0.51668	16.4924
		S1607	1	3	0.391766	0.0462306	539.165	3	5.49412	3	2	3	3	3	1	167.546	56	0.458333	6.9619	0.349305	0.203835	7.34847
		S1608	1	1	0.407616	0	541.005	3	8.61594	3	2	5	1	4	4	129.757	42	0.455556	5.53352	0.134765	8.79175	11.7898
		S1609	1	3	0.465431	0	541.341	3	5.82319	3	1	3	1	3	2	129.727	53	0.444445	5.02164	0.208195	0.282377	10.0499
		S1610	2	3	0.4271	0.246211	556.45	2	7.41682	1	2	3	1	2	2	125.742	36	0.407407	1.02284	0.181516	0.0278286	5.83095
		S1611	2	2	0.499633	0.282085	533.072	2	10.3591	3	2	3	1	3	4	172.388	42	0.611111	0	0.436663	0.110227	5
		S1612	3	2	0.189176	0.167129	529.363	2	7.07025	1	2	3	1	3	4	175.583	45	0.595238	2.89087	0.170583	0.300632	13.1909
		S1613	2	3	0.574381	0.23964	556.464	2	6.70998	1	2	3	1	1	3	125.686	40	0.6	2.07321	0.404917	0	5.56776
		S1614	4	1	0.0872687	0	544.809	2	9.45134	5	2	3	1	4	4	129.482	44	0.527778	1.73814	0.214949	1.38195	3.87298
		S1615	4	2	0.335863	0.0594095	555.627	3	6.66479	3	2	3	1	2	3	125.308	47	0.571429	4.33172	0.207353	0.138498	6.78233
		S1616	4	1	0.345656	0	544.126	2	7.06335	4	1	3	1	3	2	129.524	45	0.603175	5.80674	0.231928	0.397424	7.48331
		S1617	1	1	0.550196	0.287946	556.533	3	6.5095	3	1	5	1	2	1	127.583	51	0.444444	5.0559	0.227349	0.192604	11.5326
		S1618	2	2	0.4553	0.228633	556.282	2	7.29155	3	3	5	1	3	4	126.856	38	0.646465	4.62777	0.0685404	1.38386	28.3019
		S1619	4	3	0.531361	0	534.991	3	7.23296	1	2	3	1	1	1	169.157	53	0.555556	1.22924	0.293436	0	8.77496
		S1620	1	1	0.39794	0.238574	554.312	2	7.71072	1	2	3	1	1	4	140.851	45	0.666667	0.762414	0.374722	0	4.79583
		S1621	4	2	0.581259	0.274922	555.097	3	6.34843	1	1	5	1	2	1	126.759	50	0.544444	5.93369	0.134248	0.201667	8.66025
		S1622	2	1	0.363291	0.224783	555.055	2	9.09701	1	4	3	1	2	3	139.17	44	0.574074	0.762414	0.274503	0.0708957	7.14143
		S1623	3	1	0.370079	0.142838	555.801	3	6.80748	1	2	3	1	1	2	124.854	46	0.666667	5.62611	0.197824	0	8.94427
		S1624	2	3	0.31673	0	544.216	2	6.40568	4	2	3	1	1	2	129.522	46	0.555556	2.80956	0.197123	0	11.4891
		S1625	2	2	0.389642	0.0368079	545.311	3	15.103	3	2	3	3	4	4	162.61	50	0.42963	0.340978	0.406342	21.9557	14.7986
		S1626	2	1	0.724132	0.287154	556.243	2	11.483	1	2	3	1	3	4	126.064	38	0.537037	0.964352	0.182553	0.901069	6.245
		S1627	2	2	0.333059	0	539.943	2	10.7646	3	2	4	1	3	4	163.164	42	0.592593	0	0.197292	0.302057	5.56776
		S1628	4	2	0.530706	0.230886	556.094	3	13.1625	1	2	3	1	3	4	125.076	36	0.592593	0	0.3237	0.484257	6
		S1629	4	3	0.298087	0	529.51	2	5.7351	1	2	3	1	1	2	175.197	51	0.444445	5.48139	0.30016	0	8.24621
		S1630	3	1	0.381281	0.278821	530.883	3	7.0148	3	2	3	1	1	4	174.493	57	0.555556	4.57768	0.275634	0	8.42615
		S1631	2	2	0.370935	0	538.081	3	10.87	3	2	2	1	4	4	165.275	47	0.407407	0	0.108386	2.44562	5.47723
		S1632	3	2	0.229918	0.0559237	543.393	3	11.0523	3	4	3	3	3	4	164.039	47	0.529915	0	0.133774	0.520278	13.8924
		S1633	3	1	0.293682	0.25884	529.76	3	6.05453	3	4	3	1	3	2	175.493	58	0.396826	7.93828	0.193235	0.170191	10.5357
		S1634	3	1	0.347769	0	544.126	1	6.906	4	4	3	1	1	2	129.524	43	0.571429	1.70441	0.133912	0	7.93725
		S1635	1	2	0.276958	0.270087	556.914	2	7.47572	1	2	3	1	2	4	130.243	40	0.333333	1.92816	0.150751	0.0233776	5.2915
		S1636	3	3	0.445097	0	542.62	3	5.72557	3	2	2	1	1	1	159.385	57	0.444444	5.53352	0.384406	0	9.21954
		S1637	4	1	0.426471	0.239819	556.45	3	6.88639	1	4	5	1	3	3	125.742	39	0.493827	5.20169	0.207571	0.372586	9.48683
		S1638	3	3	0.55961	0.169043	556.023	3	6.37021	3	1	1	1	1	1	126.015	61	0.36508	2.91085	0.233594	0	5.91608
		S1639	2	1	0.515934	0.203754	534.992	2	10.8182	3	2	3	3	1	4	171.055	49	0.25926	1.73814	0.26123	0	6.08276
		S1640	3	3	0.362506	0	543.935	2	6.29411	4	1	3	1	1	2	129.537	46	0.583333	3.14055	0.24164	0	3.87298
		S1641	3	2	0.614372	0.252155	556.341	3	10.6468	1	1	3	1	3	4	125.315	25	0.509259	0	0.219894	0.799048	17.7482
		S1642	2	3	0.438577	0.0131267	546.749	2	6.10128	3	2	3	3	3	4	161.54	53	0.36508	3.80669	0.271669	1.26846	6.55744
		S1643	3	1	0.548618	0.280245	556.342	3	7.57954	1	2	3	1	2	4	125.954	38	0.5	1.73814	0.40759	0.087886	4.24264
		S1644	3	1	0.0991621	0.0370038	541.963	2	10.9133	3	4	3	3	3	4	165.107	52	0.416667	0.340978	0.25599	0.0930679	4
		S1645	2	1	0.5112	0.281971	532.056	3	10.5204	3	2	3	1	3	4	173.234	47	0.537037	2.66124	0.392149	0.222128	8.3666
		S1646	4	1	0.452052	0	532.165	2	11.9812	1	2	3	1	3	4	172.136	51	0.444445	0.340978	0.269886	0.521746	2.23607
		S1647	3	3	0.576927	0.241781	556.464	2	8.51544	1	2	3	1	2	2	125.686	40	0.555556	0.340978	0.412219	0.0197136	4
		S1648	3	2	0.527395	0.222914	534.897	2	14.3419	3	2	3	3	3	4	171.039	46	0.533334	0	0.379612	0.14655	5
		S1649	1	3	0.426494	0	534.552	3	5.56004	1	2	3	1	3	2	169.621	52	0.504274	6.52174	0.162034	1.26795	13.1529
		S1650	4	1	0.589682	0.252569	556.228	3	6.87686	1	1	5	1	2	4	125.19	40	0.488889	3.50624	0.235626	0.0912667	5.09902
		S1651	3	3	0.319226	0.0767266	555.676	2	7.41682	3	2	3	1	2	4	125.389	47	0.444445	1.02284	0.275421	0.0793674	5.56776
		S1652	2	2	0.0864719	0	545.008	2	14.0604	5	2	3	1	4	4	129.469	39	0.388889	0	0.230386	3.01667	6.08276
		S1653	3	2	0.509412	0.260337	556.357	2	12.281	3	3	5	1	3	4	127.083	-14	0.470085	0	0.0526268	2.24825	45.6508
		S1654	2	2	0.508329	0.259339	556.29	2	11.8255	3	3	4	1	3	4	126.906	-13	0.413333	0	0.0542435	3.69198	27.1477
		S1655	2	2	0.601042	0.170628	549.205	2	10.3591	3	3	5	1	3	4	150.197	33	0.611111	0	0.0604122	0.147266	9.8995
		S1656	4	2	0.543441	0.171751	553.596	2	9.26053	1	5	5	1	2	4	127.308	28	0.349206	0	0.176504	0.130853	6.48074
		S1657	1	1	0.599483	0.239574	554.415	3	8.31942	3	2	3	1	4	4	127.002	31	0.395062	2.07321	0.209797	2.97599	12.8841
		S1658	4	2	0.592882	0.149057	549.128	5	11.34	3	5	5	1	3	4	150.98	33	0.461538	0	0	2.95048	11.8322
		S1659	4	2	0.61715	0.257375	556.34	2	10.5133	1	2	3	1	3	4	125.304	37	0.777779	0	0.422754	0.0469557	2.44949
		S1660	1	2	0.303209	0	529.51	2	11.5631	1	2	3	1	3	4	175.197	45	0.472222	0	0.320035	0.0735182	6.85565
		S1661	3	3	0.566848	0.278755	555.385	3	6.906	1	4	3	1	5	3	126.64	40	0.25926	1.70441	0.255962	12.497	2.82843
		S1662	3	3	0.5347	0.228975	534.589	3	7.71072	3	2	3	3	1	4	171.354	48	0.5	0.762414	0.174342	0	13.9284
		S1663	2	2	0.610999	0.249685	556.446	2	9.666	1	2	3	1	4	4	125.691	36	0.722222	0	0.335043	1.25595	5.56776
		S1664	2	1	0.471189	0.140413	546.809	3	6.08167	3	4	4	1	1	2	154.249	47	0.509259	3.88184	0.161331	0	11.4018
		S1665	3	2	0.731254	0.160242	551.291	5	11.8255	3	5	5	1	3	4	146.975	19	0.580247	0	0	3.30359	19.4936
		S1666	1	2	0.385981	0	542.962	3	6.56953	3	2	2	1	1	4	158.97	45	0.36508	2.3855	0.369982	0	8.83176
		S1667	3	2	0.413107	0	534.627	3	10.4613	1	2	3	1	5	4	169.556	45	0.472222	0.340978	0.0791925	41.8628	7.81025
		S1668	3	2	0.715989	0.287103	556.112	2	12.4592	1	1	3	1	3	4	126.175	37	0.407408	0	0.254616	0.276378	9.48683
		S1669	4	3	0.354261	0	539.943	2	6.29411	3	3	5	1	1	2	163.164	52	0.5	3.14055	0.153265	0	6.32456
		S1670	2	2	0.274772	0.277611	556.932	3	11.1323	1	3	4	1	3	4	130.665	40	0.407407	0	0.242393	0.193869	4.12311
		S1671	4	2	0.284052	0.245692	529.43	2	10.6468	3	2	3	1	3	4	175.72	46	0.62963	0	0.165807	0.344835	5.83095
		S1672	4	1	0.587359	0.255596	554.599	3	6.18254	3	4	5	1	1	3	126.941	40	0.322222	6.99457	0.221812	0	10.3441
		S1673	4	2	0.56506	0.160989	555.884	3	6.27049	3	1	1	1	3	2	125.778	56	0.585858	9.56658	0.234358	0.465041	12.6095
		S1674	4	2	0.242016	0.24845	530.185	2	9.666	3	2	3	1	2	3	175.074	56	0.555556	0	0.223112	0.00669064	5.2915
		S1675	2	1	0.457946	0	547.622	2	14.8947	3	2	3	3	4	5	160.95	50	0.571429	2.80956	0.277626	15.7634	8.48528
		S1676	4	1	0.330436	0.277123	556.89	2	9.66673	3	2	3	1	2	4	129.759	42	0.577778	1.07815	0.190896	0.162988	5.74456
		S1677	2	3	0.445764	0.100182	552.627	3	5.65528	3	5	1	1	2	2	127.545	33	0.285714	5.93369	0.098037	0.111786	7.4162
		S1678	2	2	0.375619	0.244731	555.995	2	8.56738	1	2	3	1	2	4	136.601	42	0.388889	0	0.290283	0.0267539	5.83095
		S1679	4	2	0.468651	0.242965	556.46	4	10.9133	1	2	3	1	3	4	125.691	38	0.6	0.340978	0.162299	0.167073	5.19615
		S1680	2	2	0.609549	0.222229	552.798	3	9.666	3	2	5	1	3	4	144.395	34	0.555555	0	0.192034	0.323831	6.63325
		S1681	3	3	0.455838	0	547.622	2	7.09883	3	2	3	3	1	2	160.95	58	0.574074	1.40562	0.266676	0	9.53939
		S1682	4	2	0.510646	0	534.552	2	11.4058	1	2	3	1	3	4	169.621	48	0.263889	1.02284	0.185168	0.344019	8.3666
		S1683	4	3	0.627693	0.250943	556.422	3	6.42824	1	4	3	1	1	1	125.448	45	0.416667	2.74698	0.202816	0	5.83095
		S1684	4	2	0.293597	0.268434	530.384	2	10.7646	3	2	3	1	3	4	175.05	46	0.638889	0	0.271275	0.0469557	6
		S1685	4	3	0.692383	0.290629	556.241	3	6.43599	1	1	3	1	1	2	126.027	41	0.592593	2.7258	0.22086	0	3.60555
		S1686	4	1	0.398262	0	531.163	2	9.43173	1	2	3	1	3	3	173.192	51	0.444445	2.04502	0.398462	1.19753	6.9282
		S1687	2	3	0.610917	0.287083	556.296	3	6.37021	1	2	3	1	1	1	126.009	37	0.412698	2.91085	0.427614	0	9.43398
		S1688	2	2	0.478349	0.28073	532.115	3	6.70998	3	2	3	1	3	4	173.468	51	0.555555	2.07321	0.421214	0.326389	9.11043
		S1689	4	3	0.551593	0.149591	555.884	3	5.77304	3	1	1	1	2	1	125.778	66	0.585858	5.27848	0.22492	0.14848	9.48683
		S1690	3	1	0.463422	0	541.244	2	7.01757	3	2	3	1	2	4	129.743	43	0.305555	3.04696	0.333065	0.166601	9.21954
		S1691	3	1	0.458236	0	541.263	2	7.30649	3	4	3	1	3	3	129.738	47	0.622222	3.42275	0.146306	0.157877	6.32456
		S1692	2	3	0.172345	0.0479566	542.438	2	4.66529	3	4	3	3	1	1	164.752	69	0.460317	15.6268	0.237997	0	20.2237
		S1693	4	1	0.363241	0	539.943	2	8.63887	3	3	4	1	3	3	163.164	51	0.361111	2.40969	0.224752	0.391983	4
		S1694	4	3	0.228522	0.264963	556.926	3	5.24782	1	4	3	1	1	2	130.883	51	0.555556	8.87862	0.189012	0	14.1774
		S1695	2	1	0.513894	0	534.127	3	7.2678	1	2	3	1	3	4	170.069	46	0.388889	4.7385	0.301162	0.300044	6
		S1696	4	1	0.565573	0.280206	555.385	2	14.0292	1	4	3	1	5	4	126.64	39	0.533334	1.83562	0.199239	15.2598	4.47214
		S1697	3	3	0.359119	0	530.78	3	6.32442	1	2	3	1	1	2	173.884	52	0.416667	3.04696	0.39338	0	4.12311
		S1698	4	1	0.376153	0	543.746	2	7.12139	4	2	3	1	2	2	129.55	48	0.592593	2.74698	0.172811	0.0929314	7
		S1699	3	2	0.586627	0.25117	554.596	3	9.90173	3	4	5	1	3	4	126.921	37	0.444444	0.340978	0.178568	0.183896	4.89898
		S1700	4	1	0.269191	0.271181	556.914	3	6.86291	1	1	3	1	2	1	130.243	55	0.6	3.55539	0.210688	0.0999648	5.38516
		S1701	2	1	0.370689	0.2463	555.046	3	7.82229	1	2	3	1	3	4	139.203	43	0.333334	2.04502	0.279952	0.172445	7.2111
		S1702	4	1	0.553575	0.1891	555.948	3	15.2542	1	2	3	1	3	4	124.94	40	0.47619	2.80956	0.395923	0.193455	6.7082
		S1703	3	1	0.755388	0	543.012	3	7.59033	1	4	3	1	3	3	129.6	47	0.388889	5.14611	0.194975	0.303987	9.84886
		S1704	3	2	0.343742	0.0527126	544.831	3	9.666	3	2	3	3	2	4	162.967	54	0.604938	0	0.337356	0.151865	13.7113
		S1705	1	1	0.26278	0	540.771	2	5.8613	3	2	5	1	1	1	129.765	50	0.428571	4.83476	0.248149	0	6.63325
		S1706	2	1	0.736076	0.28009	556.181	3	7.39272	1	1	3	1	1	4	126.119	36	0.430555	3.14055	0.254533	0	11.4891
		S1707	3	1	0.459664	0	537.36	2	7.7497	3	2	4	1	4	4	166.071	50	0.477778	2.93068	0.105228	5.05018	10
		S1708	1	1	0.631486	0.255951	556.416	3	11.6682	1	1	3	1	1	2	125.443	41	0.25926	1.07815	0.262562	0	7.34847
		S1709	3	2	0.363788	0.0940586	555.538	2	10.9653	1	4	3	1	2	4	124.687	40	0.666666	0	0.148419	0.0698973	4.69042
		S1710	2	2	0.438569	0.20772	556.09	4	11.0523	3	5	5	1	3	4	126.459	9	0.350877	0	0	1.20558	21.0238
		S1711	3	3	0.243961	0	536.219	3	6.3771	3	4	2	1	3	1	167.336	66	0.577777	2.89087	0.184177	0.147468	6
		S1712	4	3	0.140969	0.23269	556.749	3	5.65528	1	2	3	1	1	2	132.975	43	0.358025	5.93369	0.0747168	0	9.59166
		S1713	3	1	0.0927076	0	544.719	2	6.79487	5	2	3	1	3	2	129.492	48	0.460317	5.69705	0.210577	0.162555	7
		S1714	2	2	0.501706	0.126522	552.859	3	12.5564	3	2	5	1	3	3	127.472	36	0.481481	0	0.178401	0.229154	3.74166
		S1715	4	1	0.646905	0.147529	555.656	3	6.22041	3	1	1	1	1	3	125.552	47	0.567901	6.73708	0.210655	0	9.64365
		S1716	2	1	0.28207	0	540.114	3	6.40476	3	5	3	1	3	4	129.822	39	0.444444	11.116	0.128685	0.58988	15.2971
		S1717	1	3	0.446039	0.282223	556.33	3	6.43599	1	2	3	1	1	2	125.25	41	0.574074	2.7258	0.204414	0	6.08276
		S1718	4	1	0.287247	0	540.319	3	10.0415	3	2	3	1	3	4	129.808	40	0.358025	1.70441	0.0752468	0.584087	7.2111
		S1719	2	2	0.224884	0	543.328	3	6.25183	3	2	2	1	2	1	158.526	54	0.411111	6.5305	0.200872	0.204517	10.0995
		S1720	2	2	0.543432	0.289888	554.942	3	11.2064	1	2	3	1	3	4	126.775	36	0.444445	0	0.421297	0.211098	5.19615
		S1721	2	3	0.555094	0.293207	555.101	3	7.41682	1	4	3	1	1	2	126.713	41	0.777779	1.02284	0.105608	0	2.44949
		S1722	1	1	0	0	540.199	3	5.7409	3	4	3	1	1	2	129.757	46	0.407408	5.44986	0.103517	0	9.05539
		S1723	3	2	0.193856	0	532.17	2	11.9494	1	2	3	1	4	4	172.154	42	0.333333	0.681932	0.234599	2.80122	10.9087
		S1724	2	1	0.5478	0.267654	556.571	3	6.37364	3	1	4	1	3	2	127.764	41	0.484848	5.78696	0.259875	1.67514	9.32738
		S1725	2	1	0.260068	0	533.808	2	18.2878	1	2	3	1	5	4	170.43	48	0.466666	1.22924	0.28825	75.943	5.19615
		S1726	2	3	0.290993	0	540.319	2	5.52347	3	2	3	1	1	2	129.808	46	0.470085	6.76244	0.123572	0	12.6095
		S1727	2	3	0.532936	0.282071	556.26	3	6.22808	1	2	3	1	2	1	125.148	44	0.6	3.35445	0.375511	0.0967536	5.74456
		S1728	3	2	0.324285	0.0928317	536.389	2	10.3591	3	2	3	3	3	4	169.909	44	0.484848	0	0.241734	0.390996	9
		S1729	3	1	0.431529	0.102488	555.614	3	6.56839	3	1	1	1	3	2	125.346	55	0.661836	7.13168	0.284738	1.04675	24.96
		S1730	3	3	0.478622	0.251196	554.6	2	6.29411	1	2	3	1	4	2	126.861	37	0.555556	3.14055	0.181604	1.97232	5.74456
		S1731	3	1	0.238511	0.261912	556.924	3	8.46276	1	2	3	1	3	3	130.558	44	0.555555	1.07815	0.264866	0.0577638	6.48074
		S1732	3	2	0.583146	0.297918	555.77	2	10.7646	1	2	3	1	3	4	126.349	36	0.511111	0	0.231009	0.192699	5.74456
		S1733	4	3	0.419701	0.00210264	544.478	3	6.08167	3	2	3	3	1	1	163.412	67	0.571429	3.88184	0.212486	0	8.94427
		S1734	2	3	0.512879	0.2545	556.656	3	6.671	3	3	4	1	1	4	128.104	41	0.454545	2.15554	0.191946	0	18.3576
		S1735	3	1	0.256398	0	544.317	2	9.66627	4	2	5	1	1	4	129.519	47	0.537037	3.55539	0.181249	0	8
		S1736	3	3	0.265564	0	529.053	2	5.40813	1	2	3	1	1	2	175.659	54	0.466667	7.58006	0.253064	0	10.9545
		S1737	4	1	0.471644	0	547.057	2	6.31208	3	1	3	3	1	2	161.43	62	0.416667	3.08474	0.209923	0	6.55744
		S1738	1	3	0.559448	0.235045	532.864	2	5.29417	3	4	3	1	1	1	172.889	66	0.484849	8.48247	0.111678	0	11.7898
		S1739	2	3	0.456161	0.113018	555.698	3	7.01757	3	1	5	1	1	4	125.458	47	0.587302	1.52456	0.246918	0	7.48331
		S1740	4	2	0.595933	0.17044	555.804	3	14.2942	3	1	5	1	4	4	125.784	34	0.583333	0	0.242113	10.049	13.7113
		S1741	1	1	0.562862	0.249275	531.699	2	8.29229	3	2	3	1	3	4	173.76	48	0.587302	1.70441	0.373613	0.174272	6.9282
		S1742	4	2	0.592807	0.298841	555.77	2	9.61405	1	2	3	1	2	4	126.349	38	0.355556	0.340978	0.223719	0.100753	5
		S1743	2	2	0.686062	0.147066	551.684	4	13.3714	3	5	5	1	4	4	146.326	1	0.412186	0	0.000299491	25.5158	36.1801
		S1744	4	3	0.217893	0.0108288	539.323	2	5.12434	3	2	3	3	1	2	167.434	57	0.555556	10.0231	0.345125	0	18.4662
		S1745	2	2	0.337267	0.275803	530.384	2	12.7568	3	2	5	1	2	4	175.05	51	0.424243	1.36367	0.164636	0.161774	8.83176
		S1746	1	3	0.328996	0.0156792	555.072	2	6.02707	1	3	3	1	1	1	124.374	52	0.444445	4.09896	0.33876	0	5
		S1747	3	1	0	0	539.653	1	7.38651	3	2	3	1	3	4	129.837	40	0.4	4.21012	0.182104	0.192223	6.245
		S1748	4	2	0.603055	0.279106	556.371	2	9.90173	1	4	3	1	1	4	125.345	37	0.37037	0.340978	0.330686	0	3
		S1749	4	1	0.488935	0.00554937	555.26	2	7.3057	1	1	3	1	3	4	124.534	44	0.54321	5.69705	0.269448	0.45255	8.3666
		S1750	3	1	0.568505	0.205852	556.044	2	6.48521	3	3	4	1	1	4	126.387	40	0.611111	2.59507	0.0844781	0	12.1244
		S1751	4	2	0.458586	0	545.482	2	10.6468	3	1	3	3	3	4	162.663	46	0.477778	0	0.268748	0.562032	8.544
		S1752	2	2	0.577622	0	552.749	2	11.6509	3	2	3	1	3	4	144.488	40	0.666667	0.340978	0.24831	0.172911	4.3589
		S1753	2	1	0.116459	0.165173	556.883	3	6.34843	1	2	3	1	2	4	131.911	42	0.234568	5.93369	0.385736	0.111786	7.81025
		S1754	2	1	0.0738328	0	542.982	2	5.62314	3	1	5	1	3	4	158.958	44	0.356725	12.1152	0.225618	0.690597	16.4621
		S1755	3	1	0.720118	0	543.072	3	13.447	4	5	5	1	3	4	129.6	41	0.52381	0.48221	0.0270839	1.93204	10.3441
		S1756	1	3	0.275719	0	546.487	3	6.08747	5	2	1	1	3	1	129.368	47	0.555556	7.6842	0.12784	0.293226	10.8628
		S1757	3	2	0.385713	0.0515932	555.148	3	15.6175	1	2	3	1	1	4	124.404	42	0.533334	0.681932	0.422955	0	3.87298
		S1758	3	3	0.656678	0.264579	556.432	3	5.80517	1	4	3	1	1	2	125.54	45	0.611111	5.11247	0.187876	0	8.24621
		S1759	1	2	0.685259	0.29401	555.855	2	10.87	1	2	3	1	3	4	126.374	36	0.527778	0	0.428317	0.209539	5.09902
		S1760	4	3	0.305406	0	555.089	2	6.08167	1	4	3	1	1	2	124.434	49	0.592593	3.88184	0.281806	0	8.83176
		S1761	3	2	0.634389	0.300082	555.959	2	11.6119	1	2	3	1	3	4	126.254	37	0.555555	0	0.38351	0.18662	3.4641
		S1762	2	2	0.521583	0	543.323	2	9.666	4	2	5	1	2	4	129.593	41	0.555556	0	0.162757	0.0710311	3.87298
		S1763	3	1	0.291269	0	540.432	3	6.77482	3	2	3	1	2	4	129.8	43	0.25926	3.88184	0.121764	0.100753	7.2111
		S1764	3	1	0.541239	0.134135	555.741	2	7.23296	3	1	1	1	1	2	125.551	57	0.388889	2.45735	0.210751	0	4.79583
		S1765	3	3	0.521925	0.124698	552.842	3	6.78257	3	4	4	1	1	2	127.462	41	0.522222	1.92816	0.18332	0	8.66025
		S1766	2	2	0.622267	0	552.019	5	10.6468	3	5	5	1	3	4	145.762	14	0.468254	0	0.0702212	1.53645	13.784
		S1767	4	2	0.566673	0	552.384	3	12.0331	3	4	4	1	3	4	145.138	36	0.474747	0	0.0778329	1.49104	11.7047
		S1768	4	3	0.041295	0.00010637	541.973	3	5.38756	3	2	3	3	1	4	165.288	52	0.444444	7.73571	0.23168	0	18.6011
		S1769	1	2	0.261141	0	546.897	3	6.42824	5	4	5	1	1	1	129.342	47	0.377778	2.74698	0.242103	0	7.54983
		S1770	2	1	0.491777	0.29569	556.058	3	9.45134	1	1	3	1	3	4	126.07	41	0.425926	1.73814	0.195326	0.382908	5.83095
		S1771	2	2	0.432705	0.00724786	545.085	2	5.86628	3	4	3	3	1	1	162.9	64	0.634921	4.81088	0.225983	0	15.843
		S1772	3	1	0.113025	0.21342	556.762	3	8.45654	1	2	3	1	2	4	132.884	43	0.5	1.44636	0.406324	0.0381099	2
		S1773	3	1	0.198098	0.259956	556.904	3	6.9161	1	3	3	1	1	4	131.566	47	0.444445	3.37165	0.187534	0	8.544
		S1774	2	3	0.290123	0	539.26	1	6.906	3	2	3	1	1	1	129.9	48	0.541667	1.70441	0.111195	0	8.12404
		S1775	4	1	0.50225	0.298198	555.528	2	8.27268	1	2	3	1	1	4	126.501	37	0.539683	1.73814	0.193158	0	8.12404
		S1776	1	1	0.546922	0.265623	556.534	3	9.05655	3	4	4	1	3	2	127.647	41	0.422222	2.1823	0.208325	0.410529	5.19615
		S1777	4	1	0.744966	0	542.099	3	9.41803	4	4	4	1	1	2	129.688	49	0.425926	2.07321	0.188798	0	5.2915
		S1778	1	3	0.342952	0	554.959	3	8.51544	1	2	3	1	1	4	124.356	43	0.296296	0.340978	0.139196	0	4
		S1779	2	2	0.512193	0.297438	555.256	3	11.34	1	4	3	1	3	3	126.626	36	0.444445	0	0.232062	0.230023	3.4641
		S1780	4	1	0.405449	0.239573	527.996	2	9.20858	3	2	3	1	1	4	176.931	46	0.592593	2.3855	0.247753	0	7.34847
		S1781	3	3	0.0986128	0	535.821	3	5.5822	3	1	2	1	1	1	167.788	59	0.538462	6.37997	0.207452	0	13.8564
		S1782	3	1	0.662328	0	542.017	2	5.25882	4	2	4	1	1	2	129.687	40	0.358974	8.78296	0.0957496	0	13.3791
		S1783	3	2	0.328701	0	540.107	2	10.1249	3	2	3	1	3	2	129.833	42	0.355556	0.340978	0.267126	0.784519	7.34847
		S1784	3	2	0.448712	0	555.216	2	10.5133	3	2	3	1	3	4	124.694	38	0.555556	0	0.21036	0.107458	7.93725
		S1785	4	3	0.347208	0.0938089	535.698	2	8.51544	3	2	3	3	1	4	170.511	47	0.722222	0.340978	0.43207	0	10.2956
		S1786	4	1	0.21402	0.0261054	543.105	3	5.80683	3	4	3	3	2	2	164.377	62	0.555556	10.1283	0.225234	0.212936	16.1864
		S1787	3	2	0.683259	0.293861	555.855	2	9.26053	1	2	3	1	2	4	126.374	39	0.5	0	0.415579	0.00441418	7.07107
		S1788	2	2	0.273817	0.239183	556.788	3	11.4006	3	4	3	1	3	4	129.029	42	0.444445	0	0.196327	1.22207	6.55744
		S1789	1	3	0.20269	0	546.549	2	6.13864	4	1	3	1	1	2	129.36	46	0.571429	3.66747	0.197969	0	13.2665
		S1790	2	2	0.237185	0	529.201	3	10.1768	1	2	3	1	3	4	175.5	43	0.513889	0	0.394168	0.25567	8.12404
		S1791	2	3	0.169576	0.231206	556.889	3	6.29411	1	2	5	1	1	3	131.727	45	0.583333	3.14055	0.236976	0	7.54983
		S1792	2	1	0.00652065	0	540.314	1	7.11187	3	2	3	1	3	4	129.739	40	0.380952	5.53352	0.142857	0.379529	19.6977
		S1793	3	3	0.370719	0.244759	528.633	2	5.20274	3	2	3	1	3	1	176.388	60	0.404762	9.28101	0.264712	0.322213	14.7986
		S1794	1	3	0.0362903	0	540.267	2	8.16886	3	1	3	1	2	2	129.742	44	0.444445	0.48221	0.211933	0.10416	6
		S1795	3	1	0.300947	0.264054	529.76	3	5.95794	3	1	3	1	3	1	175.493	64	0.50926	8.73149	0.225153	0.599278	12.1244
		S1796	1	3	0.46466	0.269098	527.748	2	6.48521	3	1	3	1	3	3	177.252	49	0.644444	2.59507	0.26933	0.63267	10.3441
		S1797	4	3	0.532842	0.224996	555.877	2	5.81635	1	4	3	1	1	1	124.876	50	0.518518	5.0559	0.181111	0	7.2111
		S1798	4	1	0.193811	0	544.225	2	9.28863	4	2	3	1	3	3	129.528	47	0.25926	2.04502	0.185469	0.201199	3.87298
		S1799	3	1	0.326674	0	546.999	2	8.40386	5	1	1	1	2	2	129.343	45	0.703704	0.762414	0.202164	0.0125644	2.64575
		S1800	1	3	0.463927	0.105918	552.627	3	5.25073	3	5	1	1	1	2	127.545	39	0.645833	8.85322	0.0583428	0	22.8254
		S1801	4	3	0.535285	0.209946	556.044	2	6.78257	3	3	4	1	1	2	126.387	45	0.555556	1.92816	0.066408	0	5.91608
		S1802	3	3	0.301097	0	546.635	2	6.75226	4	1	1	1	2	2	129.362	44	0.488889	1.98745	0.259008	0.0861687	4.58258
		S1803	3	2	0.586588	0	549.402	1	13.0693	3	3	5	1	4	4	149.805	35	0.444445	0.340978	0.0773212	6.10436	15.5563
		S1804	2	1	0.516519	0.23416	555.875	2	8.93771	1	4	3	1	3	3	124.852	42	0.444444	2.45735	0.251355	0.414669	5.91608
		S1805	3	1	0.562089	0.282081	556.203	3	6.74859	1	2	3	1	2	2	125.1	41	0.4	3.98466	0.388999	0.0710311	5.74456
		S1806	3	3	0.538578	0.115116	552.766	3	5.98731	3	4	3	1	1	1	144.447	56	0.452991	4.2646	0.216273	0	10.6301
		S1807	4	2	0.31196	0	540.043	3	15.0776	3	2	3	1	2	4	129.833	40	0.388889	1.22924	0.112476	0.0560686	4
		S1808	3	2	0.593751	0	549.402	2	13.1524	3	3	5	1	4	4	149.805	23	0.424242	0	0.0861282	2.11373	17.2627
		S1809	4	1	0.305707	0	546.842	2	7.36414	5	2	1	1	1	1	129.349	47	0.648148	1.07815	0.238515	0	5.56776
		S1810	3	1	0.544086	0.298771	555.65	2	7.92611	1	2	3	1	2	4	126.439	38	0.425926	1.22924	0.260864	0.0791011	6.16441
		S1811	2	3	0.110185	0	539.814	3	5.98256	3	2	3	3	3	1	167.347	56	0.521368	8.5223	0.198803	0.751178	12.0416
		S1812	4	1	0.209169	0.0240976	543.105	2	10.0858	3	4	3	3	3	3	164.377	56	0.444444	2.40969	0.297423	0.71619	8.94427
		S1813	4	1	0.206577	0.257885	556.919	3	6.87686	1	2	3	1	3	4	131.219	45	0.414815	6.98642	0.366537	0.306533	12.9615
		S1814	2	3	0.353781	0.108001	536.629	2	5.51349	3	2	3	3	1	1	169.66	58	0.424243	6.8296	0.203632	0	10.0995
		S1815	3	3	0.373911	0	543.822	3	5.60096	4	2	3	1	1	1	129.555	51	0.481481	6.26234	0.0902568	0	9.74679
		S1816	2	2	0.621676	0	550.325	2	11.9686	3	3	5	1	3	3	148.5	37	0.361111	0	0.0349436	0.829305	5.74456
		S1817	1	1	0.552157	0.269456	531.335	2	6.75389	3	4	3	1	3	1	174.033	64	0.469136	5.93369	0.253258	0.273789	7.61577
		S1818	1	3	0.357785	0.151227	527.88	3	6.22808	1	4	3	1	1	1	176.832	57	0.555556	3.35445	0.174705	0	6.245
		S1819	3	3	0.474278	0	555.093	3	6.21285	3	4	3	1	1	2	124.561	46	0.675214	3.4058	0.170221	0	17.1756
		S1820	3	1	0.477545	0.00862932	555.26	3	5.94754	1	3	3	1	1	2	124.534	49	0.380953	4.43697	0.233834	0	7.07107
		S1821	3	1	0.51257	0.121398	555.676	3	9.72216	3	1	1	1	3	4	125.445	46	0.506173	3.66747	0.246472	1.86133	9.21954
		S1822	2	1	0	0	539.879	2	9.36594	3	4	3	1	1	2	129.795	48	0.361111	2.91085	0.146468	0	4
		S1823	4	2	0.118284	0.202712	556.911	3	12.1264	1	4	5	1	3	4	130.239	35	0.5	0.340978	0.315121	2.69848	12.4499
		S1824	1	1	0.436547	0.0940794	555.371	3	13.0053	1	4	3	1	4	4	124.538	41	0.47619	2.66124	0.313127	9.39229	7.61577
		S1825	4	2	0.421923	0.164393	555.699	3	7.47572	1	1	3	1	1	2	137.495	46	0.587302	0.964352	0.236189	0	5.91608
		S1826	4	1	0.310959	0	535.088	2	11.6346	1	2	3	1	4	4	169.07	46	0.722221	0.48221	0.12478	1.99038	5
		S1827	3	1	0.119372	0	545.384	2	9.43124	5	4	3	1	3	4	129.442	44	0.412698	2.1823	0.232559	0.409701	7.07107
		S1828	2	2	0.326576	0	539.988	2	6.20173	3	2	3	1	2	3	129.842	39	0.54902	6.86293	0.135541	0.234501	17.4069
		S1829	2	1	0.174247	0	532.615	3	18.1617	1	2	3	1	5	4	171.696	49	0.396826	1.40562	0.279699	98.4866	9.48683
		S1830	4	3	0.423975	0	531.813	2	6.3771	1	2	3	1	2	1	172.506	54	0.52381	2.89087	0.237531	0.161774	7.61577
		S1831	2	2	0.307628	0.0528238	555.354	2	5.33392	3	2	3	1	1	2	124.982	53	0.565656	8.15639	0.204011	0	12.3693
		S1832	1	3	0.556521	0.00259379	554.34	2	6.3771	1	4	5	1	1	1	140.78	53	0.555556	2.89087	0.184407	0	3.87298
		S1833	1	3	0.476029	0.293568	555.273	3	7.15406	1	4	3	1	1	2	126.579	43	0.462963	3.98466	0.223217	0	5.74456
		S1834	2	3	0.423565	0.259864	528.189	3	6.42824	3	2	3	1	2	1	176.823	58	0.466666	2.74698	0.176539	0.0664725	6.85565
		S1835	3	1	0.0892255	0	542.468	2	5.00311	3	2	3	3	3	4	164.913	50	0.416667	11.2836	0.365728	0.639679	17.2047
		S1836	1	1	0.414647	0	540.646	2	10.2018	3	1	3	1	3	4	129.783	43	0.466666	1.70441	0.312523	0.123317	4.79583
		S1837	3	1	0.144159	0	542.841	3	7.81731	3	2	3	3	2	4	164.693	50	0.377778	3.42275	0.405594	0.0278286	7.54983
		S1838	3	3	0.222373	0.0318439	543.105	3	5.4664	3	4	5	3	1	1	164.377	70	0.694445	7.15559	0.127708	0	5.74456
		S1839	3	1	0.441326	0	547.086	2	7.59915	3	2	2	1	2	3	153.722	47	0.305555	1.70441	0.0929624	0.0575138	4.79583
		S1840	1	3	0.403397	0.0967063	537.093	2	5.7351	3	2	3	3	3	2	169.31	46	0.424243	5.48139	0.182677	0.905495	11.1803
		S1841	1	2	0.417292	0.0850668	537.33	2	9.61405	3	2	3	3	3	4	169.063	30	0.563492	0.681932	0.378049	1.41622	20.6398
		S1842	2	3	0.114095	0	545.662	2	8.16886	5	2	3	1	1	4	129.421	41	0.611111	0.48221	0.227371	0	4.3589
		S1843	3	1	0.540156	0.228613	533.694	2	7.41682	3	2	3	3	1	4	172.269	50	0.527778	1.02284	0.408774	0	3.31662
		S1844	1	3	0.205171	0	543.881	2	6.906	3	4	5	1	2	2	157.846	49	0.611111	3.4058	0.145814	0.0814941	5.56776
		S1845	2	1	0.086523	0	540.968	2	7.90355	3	1	3	3	3	4	166.035	43	0.433333	3.14055	0.241563	0.494756	11.5326
		S1846	4	1	0.211717	0	533.906	3	18.0713	1	2	3	1	5	4	170.343	46	0.351852	1.52456	0.125505	99.3439	7.07107
		S1847	3	1	0.150748	0	544.429	3	7.95328	4	4	3	1	3	4	129.515	45	0.430555	4.77483	0.184185	0.647025	8.12404
		S1848	4	2	0.0896021	0	545.124	2	6.56698	5	2	3	1	4	3	129.465	44	0.377778	4.77483	0.180287	2.53841	5.09902
		S1849	3	3	0.518891	0.280359	530.691	4	5.79858	3	2	5	1	1	3	174.432	54	0.488889	5.14611	0.0925204	0	8.88819
		S1850	3	2	0.204179	0	541.446	3	11.7029	3	2	2	1	3	4	161.461	44	0.396826	0	0.344981	0.788594	6.7082
		S1851	2	1	0.210802	0	541.446	3	8.62355	3	4	2	1	3	4	161.461	48	0.388889	1.83562	0.185618	0.207761	4.12311
		S1852	3	2	0.32053	0.0796589	555.498	3	14.6921	3	2	3	1	2	4	125.168	42	0.407407	0	0.340136	0.0597879	3.60555
		S1853	4	3	0.561454	0.258491	531.699	2	7.71072	3	4	3	1	1	4	173.76	51	0.814815	0.762414	0.0921123	0	7.2111
		S1854	3	2	0.528985	0.147756	553.433	3	13.7677	3	2	3	1	3	4	143.202	33	0.493827	0.340978	0.309702	0.720792	13.8924
		S1855	4	3	0.516536	0.279709	530.691	3	6.19324	3	2	5	1	1	3	174.432	53	0.518519	3.47309	0.168282	0	10
		S1856	3	3	0.00963337	0	541.96	4	5.79207	3	2	3	3	1	4	165.456	47	0.585858	5.17953	0.109071	0	10.8628
		S1857	2	3	0.300474	0	529.053	3	8.37234	1	2	3	1	3	3	175.659	52	0.472222	5.10121	0.342987	0.78693	7.74597
		S1858	1	3	0.384873	0.280474	530.491	2	6.32442	3	2	3	1	1	2	174.493	59	0.577778	3.04696	0.197376	0	6
		S1859	3	3	0.183475	0	543.153	3	6.55942	3	1	2	1	1	1	158.744	56	0.477778	2.40969	0.211623	0	7.87401
		S1860	1	3	0.327804	0.168912	556.2	3	5.67026	1	1	3	1	1	1	135.924	54	0.649572	5.84611	0.184541	0	15.8745
		S1861	2	1	0.260167	0	546.487	2	10.5439	5	2	1	1	3	4	129.368	41	0.555555	1.52456	0.125901	0.395303	3.74166
		S1862	1	1	0.548063	0	540.975	2	8.08587	3	1	5	1	1	2	129.763	44	0.506173	3.14055	0.18747	0	13.6382
		S1863	2	1	0.61803	0	552.002	5	6.00185	3	5	5	1	4	4	145.796	30	0.574074	8.36176	0	17.6595	30.6105
		S1864	3	2	0.645107	0	550.366	2	11.6119	3	3	5	1	3	3	148.434	29	0.574074	0	0.0586345	0.102899	11.7898
		S1865	4	3	0.438366	0.00451316	545.085	2	5.75471	3	1	3	3	1	1	162.9	61	0.488889	5.37557	0.290463	0	10.0499
		S1866	2	1	0.141372	0.170233	556.778	3	6.08167	1	2	3	1	1	2	132.794	48	0.47619	3.88184	0.362132	0	5.91608
		S1867	1	3	0.490624	0	555.326	2	6.01683	1	4	3	1	1	2	124.607	51	0.488889	4.141	0.214043	0	5.38516
		S1868	3	1	0.454823	0	544.98	2	7.47572	3	4	3	3	1	4	163.037	57	0.488889	0.964352	0.23454	0	6.63325
		S1869	1	2	0.216305	0	534.543	2	6.29854	1	4	5	1	3	1	169.698	66	0.430555	6.23487	0.145036	0.411644	9.79796
		S1870	4	3	0.240405	0	546.752	2	6.72368	4	2	1	1	1	2	129.347	44	0.62963	2.04502	0.198578	0	4
		S1871	4	1	0.291093	0.0165395	555.162	3	9.31005	3	3	5	1	1	2	124.742	48	0.533334	1.07815	0.328879	0	5.56776
		S1872	2	3	0.673138	0.297342	556.182	2	5.54931	1	4	3	1	3	1	126.049	49	0.472222	6.59144	0.255932	0.168679	7.48331
		S1873	4	1	0.176121	0	543.153	2	7.46796	3	4	2	1	3	2	158.744	49	0.355556	3.88184	0.177537	0.246737	7.07107
		S1874	3	2	0.640372	0.271827	556.432	2	9.666	1	4	3	1	3	4	125.594	28	0.472222	0	0.174212	0.285207	7.48331
		S1875	4	2	0.622704	0.275815	556.418	3	9.61405	1	4	5	1	3	4	125.657	32	0.606838	0.340978	0.118719	0.30999	10.9545
		S1876	2	3	0.172832	0	545.802	2	5.3866	5	1	3	1	1	1	129.415	54	0.462963	7.74304	0.236051	0	11.2694
		S1877	3	1	0.209209	0	534.543	3	6.671	1	4	2	1	1	2	169.698	60	0.479167	10.6581	0.144592	0	16.6733
		S1878	3	3	0.393302	0	546.457	2	7.01757	3	2	2	1	1	3	154.569	44	0.611111	1.52456	0.137388	0	4.79583
		S1879	4	1	0.396668	0.179149	554.319	4	7.12568	1	2	3	1	2	2	140.82	46	0.428571	4.09896	0.0580111	0.0999648	5.65685
		S1880	3	2	0.246186	0.244107	556.495	3	10.6468	1	2	3	1	4	4	134.743	37	0.402778	0	0.211399	20.7186	8.66025
		S1881	3	2	0.48802	0.236355	556.628	3	6.33389	3	1	3	1	2	2	127.99	48	0.666667	6.01997	0.185096	0.184045	7.2111
		S1882	2	1	0.488725	0.255826	527.547	3	13.9181	3	2	3	1	2	4	177.372	46	0.481481	1.07815	0.185406	0.0125644	3.4641
		S1883	2	3	0.548054	0.273038	532.737	3	6.29411	3	2	3	1	1	1	172.816	60	0.555555	3.14055	0.16692	0	5
		S1884	2	1	0.529413	0.300794	556.185	2	8.39201	1	1	3	1	3	2	126.014	40	0.444445	1.92816	0.20442	0.278102	8.60233
		S1885	2	1	0.649273	0.15109	555.656	3	6.4483	3	1	1	1	3	4	125.552	50	0.769231	8.03051	0.233198	0.806372	13.6382
		S1886	3	2	0.662647	0.299461	555.859	2	10.1249	1	2	3	1	3	4	126.345	37	0.351852	0.681932	0.324815	0.265457	5
		S1887	1	2	0.359293	0	530.98	3	10.1768	1	2	3	1	3	4	173.375	43	0.244444	0	0.294139	0.187224	6.55744
		S1888	3	2	0.489832	0.2353	556.151	2	11.34	3	3	5	1	3	4	126.618	16	0.272727	0	0.124858	0.680964	18
		S1889	3	3	0.345065	0.18689	528.041	3	6.56953	1	2	3	1	1	2	176.759	54	0.511111	2.3855	0.358376	0	5.2915
		S1890	2	1	0.382583	0	555.284	3	8.46276	1	2	3	1	3	4	124.608	43	0.396826	2.15554	0.342709	0.39193	7.81025
		S1891	3	1	0.28559	0.122913	528.307	2	9.56137	1	2	3	1	3	4	176.432	48	0.555556	1.07815	0.254781	0.231471	7.2111
		S1892	1	1	0.307472	0.175101	555.573	2	7.01757	1	1	3	1	1	2	124.608	47	0.222221	1.52456	0.172326	0	2.82843
		S1893	1	1	0.368444	0	540.678	3	6.56839	3	2	3	1	1	4	129.773	40	0.470085	7.13168	0.204217	0	14.2478
		S1894	3	1	0.314678	0.0890811	536.389	2	6.61769	3	2	3	3	2	4	169.909	47	0.5	4.53975	0.272874	0.234173	9.48683
		S1895	3	3	0.074641	0	541.476	2	5.379	3	2	3	3	1	1	165.662	54	0.453704	7.80143	0.198409	0	11.4455
		S1896	4	3	0.23464	0.221381	528.551	2	10.2601	3	2	3	1	2	2	176.437	51	0.555555	3.21345	0.230348	0.0999648	3.74166
		S1897	3	3	0.314486	0.101525	528.44	3	6.29411	1	2	3	1	1	2	176.285	54	0.730159	3.14055	0.28063	0	6.78233
		S1898	3	3	0.649733	0	553.433	3	6.05545	3	2	3	1	1	2	143.215	47	0.518518	3.98466	0.144415	0	6.32456
		S1899	2	3	0.363574	0.0189015	555.257	3	5.36596	3	2	5	1	3	1	124.844	55	0.617284	7.90251	0.231275	0.261773	13.1909
		S1900	3	3	0.390243	0	531.395	2	6.6121	1	2	3	1	1	2	172.943	53	0.462963	2.28616	0.29085	0	7.68115
		S1901	2	2	0.503651	0.188431	535.118	2	10.3591	3	2	3	3	3	4	170.729	47	0.683761	0	0.298288	0.709013	14.6969
		S1902	1	1	0.555482	0.298633	556.049	3	10.0032	1	2	3	1	3	4	126.101	35	0.462963	1.07815	0.299123	0.166591	7.87401
		S1903	2	1	0.404173	0.196781	556.018	2	7.31146	3	5	1	1	2	3	126.307	45	0.488889	3.4058	0.121534	0.101549	4.47214
		S1904	2	3	0	0	539.662	3	5.40316	3	4	3	1	1	1	129.836	43	0.458333	7.61742	0.12224	0	8.88819
		S1905	3	3	0.361962	0.262711	529.157	2	5.47662	3	2	3	1	1	2	176.035	50	0.513889	7.0836	0.252257	0	9.48683
		S1906	4	1	0.529565	0.282057	532.056	3	8.61075	3	2	3	1	3	2	173.234	66	0.619047	3.4058	0.353062	0.814198	10.7703
		S1907	3	3	0.20399	0	535.9	2	5.34969	3	2	2	1	1	1	167.689	64	0.555555	8.03051	0.210692	0	7.4162
		S1908	3	1	0.130608	0.191245	556.87	3	6.98726	1	2	3	1	2	4	132.006	41	0.333333	3.14055	0.188467	0.10416	6.40312
		S1909	3	1	0.0968942	0	544.838	2	11.2754	5	2	3	1	1	4	129.488	45	0.481482	1.70441	0.238492	0	5.38516
		S1910	2	2	0.537957	0.274259	556.716	4	10.3591	3	5	4	1	3	4	128.336	32	0.511111	0	0.126921	1.15524	7.07107
		S1911	1	3	0.694902	0.296697	556.181	3	6.32442	1	4	3	1	1	1	126.084	49	0.533333	3.04696	0.18501	0	9.16515
		S1912	2	3	0.0921793	0.00738316	541.137	2	5.91619	3	2	3	3	1	2	165.849	53	0.611111	4.57768	0.308667	0	15
		S1913	1	3	0.248833	0	544.413	3	5.88151	4	1	3	1	1	1	129.509	53	0.52381	4.7385	0.214004	0	7.4162
		S1914	3	1	0.628	0.282244	556.402	3	9.72459	1	4	3	1	4	3	125.518	38	0.56	3.35445	0.237942	5.34974	23.1084
		S1915	3	3	0.0934153	0	544.719	2	6.20788	5	1	3	1	1	2	129.492	49	0.395062	3.42275	0.253428	0	9.05539
		S1916	3	3	0.316092	0.0752379	555.319	3	5.87383	3	4	3	1	1	1	124.955	53	0.527778	4.77483	0.194194	0	5.83095
		S1917	3	1	0.553841	0.278435	532.029	2	8.54402	3	4	3	1	3	4	173.343	54	0.416667	3.97013	0.206629	0.452083	7.74597
		S1918	3	1	0.519372	0	541.24	2	6.6121	3	2	3	1	1	4	129.747	41	0.539683	2.28616	0.275705	0	17.6918
		S1919	3	1	0.18405	0	544.277	3	11.1042	3	2	2	1	3	4	157.36	43	0.533334	1.22924	0.07601	0.908265	4.79583
		S1920	2	1	0.47474	0.105382	552.605	3	5.78446	3	5	5	1	3	4	127.536	45	0.547619	15.3239	0.164488	1.40561	30.3645
		S1921	1	3	0.489081	0.226632	556.123	2	6.70998	3	3	4	1	1	1	126.555	50	0.54321	2.07321	0.180742	0	11.8743
		S1922	2	1	0.377842	0.21995	555.757	2	9.665	1	2	3	1	1	4	124.714	40	0.411111	1.83562	0.317418	0	9.16515
		S1923	1	1	0.550937	0.11762	552.41	2	7.4454	3	2	3	1	3	2	145.082	52	0.4	3.97013	0.0921053	0.248525	8.544
		S1924	4	1	0.292129	0	529.23	2	8.18454	1	2	3	1	1	4	175.474	48	0.592592	4.2646	0.351859	0	11.4455
		S1925	2	2	0.537136	0.127559	553.072	2	9.20858	1	2	3	1	3	2	127.375	33	0.288889	0.681932	0.178154	0.179653	6.245
		S1926	4	1	0.0912067	0	545.124	2	9.20083	5	2	3	1	3	4	129.465	42	0.511111	2.74698	0.182929	0.626693	9.79796
		S1927	4	3	0.292404	0	539.587	4	10.5299	3	1	3	1	2	3	129.871	47	0.416667	2.1823	0.0952158	0.0664725	4.12311
		S1928	3	3	0.233084	0	536.219	3	6.83179	3	4	2	1	1	1	167.336	66	0.472221	1.83562	0.153259	0	5.2915
		S1929	2	2	0.236821	0	533.44	3	9.02626	1	2	3	1	3	4	170.828	47	0.5	1.02284	0.223536	0.166112	3.4641
		S1930	3	1	0	0	540.249	1	5.85393	3	2	3	1	3	4	129.75	38	0.4	4.87036	0.224115	0.834734	10.2956
		S1931	4	2	0.283988	0	544.975	2	11.1323	3	2	2	1	3	4	156.476	39	0.472222	0	0.0865818	0.295223	3.60555
		S1932	3	2	0.318988	0.115101	555.63	3	9.20858	1	4	5	1	2	4	124.731	41	0.555556	0.340978	0.262779	0.115737	6.40312
		S1933	1	3	0.278272	0	528.757	3	6.906	1	2	3	1	2	3	175.95	47	0.597222	1.70441	0.33556	0.162988	7.68115
		S1934	3	2	0.621205	0	549.519	2	11.34	3	3	5	1	3	3	149.718	35	0.544444	0	0.0465974	0.446246	14.1421
		S1935	3	3	0.474594	0.269621	527.22	2	5.63128	3	1	3	1	1	1	177.737	64	0.666667	6.07679	0.17438	0	8.60233
		S1936	3	3	0.276758	0	544.975	2	6.906	3	2	2	1	1	2	156.476	46	0.444444	1.70441	0.0989442	0	5.91608
		S1937	1	3	0.299431	0	539.847	2	5.36596	3	1	3	1	1	1	129.847	58	0.572649	7.90251	0.244572	0	13.0384
		S1938	3	3	0.583357	0.271315	556.186	3	6.56953	1	2	3	1	1	2	125.117	43	0.555555	2.3855	0.32469	0	4.3589
		S1939	3	1	0	0	539.557	2	10.4087	3	2	3	1	3	5	129.848	34	0.407407	1.07815	0.379736	0.221292	12.2066
		S1940	4	1	0.681047	0.275276	556.408	2	9.31005	1	4	3	1	3	4	125.498	35	0.266667	1.07815	0.255726	0.294945	13.7113
		S1941	4	2	0.297261	0.15898	555.585	3	11.3486	1	4	3	1	4	2	124.644	42	0.444445	0.340978	0.174284	3.08797	7.81025
		S1942	4	3	0.471333	0.0587164	555.367	3	7.47572	1	2	3	1	1	2	124.574	45	0.481481	0.964352	0.266121	0	2.82843
		S1943	3	1	0.138584	0	544.429	2	9.04474	4	4	3	1	3	4	129.515	41	0.314815	1.40562	0.234101	0.297555	8.06226
		S1944	3	3	0.143218	0	537.221	3	6.65865	3	2	5	1	1	1	166.253	62	0.377778	2.1823	0.367204	0	10.6771
		S1945	4	2	0.500701	0.126575	552.877	3	7.01757	3	2	4	1	1	2	127.482	37	0.518519	1.52456	0.100483	0	2.82843
		S1946	4	2	0.285486	0	535.088	2	10.1768	1	2	3	1	3	4	169.07	48	0.555556	0	0.119769	0.120298	5.2915
		S1947	3	1	0.296459	0.151313	555.657	2	7.09883	1	4	3	1	1	4	124.712	40	0.5	1.40562	0.187324	0	9.48683
		S1948	2	1	0.398816	0	555.163	3	7.09883	3	2	3	1	1	4	124.599	44	0.37037	1.40562	0.162774	0	9.05539
		S1949	4	1	0.443546	0.138002	535.461	3	6.53981	3	4	3	3	3	2	170.609	60	0.361111	4.90569	0.17424	0.578218	15.3297
		S1950	1	3	0.257626	0	546.752	3	5.75471	4	2	1	1	3	1	129.347	49	0.666667	5.37557	0.176413	0.240877	8.48528
		S1951	1	2	0.619161	0.11666	555.512	3	10.3591	3	1	1	1	3	4	125.335	8	0.262346	0	0.26681	0.63062	35.8329
		S1952	3	2	0.532811	0	548.429	2	7.82229	3	2	4	1	3	4	151.896	42	0.277778	1.36367	0.150109	0.739855	6.48074
		S1953	3	1	0.434174	0.132352	535.461	3	5.62314	3	4	3	3	1	1	170.609	68	0.511111	12.1152	0.146485	0	27.2397
		S1954	2	2	0.31694	0.0728396	555.409	3	11.0523	3	2	3	1	3	4	125.061	40	0.5	0	0.206272	0.123123	6.9282
		S1955	3	3	0.541783	0.116778	555.594	2	5.67706	3	1	1	1	1	4	125.445	49	0.506173	5.80674	0.27698	0	8.7178
		S1956	2	1	0.307906	0	540.043	4	9.6063	3	2	3	1	3	4	129.833	39	0.492063	2.74698	0.062347	1.06156	7.48331
		S1957	3	2	0.350983	0.147124	556.2	3	9.49627	1	2	3	1	4	4	135.924	36	0.259259	1.02284	0.136209	6.68025	10.6301
		S1958	4	1	0.3316	0.266918	556.823	3	5.95049	3	1	3	1	3	1	128.978	50	0.515873	4.42396	0.196294	0.385127	15.5563
		S1959	3	1	0.256966	0	539.438	3	6.21285	3	4	3	1	1	1	129.882	62	0.555556	3.4058	0.193881	0	108.046
		S1960	4	3	0.362651	0.279039	530.227	3	5.41823	3	4	3	1	1	1	175.269	67	0.407408	7.50475	0.206565	0	13.8924
		S1961	3	2	0.643123	0.280339	556.392	2	10.1768	1	2	3	1	2	4	125.453	38	0.361111	0	0.337229	0.0391767	3.74166
		S1962	3	1	0.414245	0	546.173	2	10.17	3	4	2	1	3	4	154.928	43	0.533333	4.42396	0.184205	1.09538	9.79796
		S1963	3	3	0.170462	0.162973	556.638	3	7.36414	1	4	3	1	1	2	134.065	46	0.555556	1.07815	0.363671	0	3.31662
		S1964	3	2	0.29712	0	543.92	2	12.6104	4	2	3	1	3	4	129.545	30	0.458333	0	0.162623	0.858076	13.0767
		S1965	2	1	0.181609	0	533.699	3	7.73472	1	2	3	1	3	3	170.596	50	0.319445	5.93369	0.329396	0.874549	10.0499
		S1966	2	1	0.314496	0	530.94	3	6.31821	1	2	5	1	1	3	173.418	50	0.685185	3.06591	0.149862	0	5.91608
		S1967	4	3	0.423235	0.0900512	555.455	2	5.85393	1	4	3	1	3	2	124.612	45	0.62037	4.87036	0.147975	0.471738	11
		S1968	4	2	0.303446	0.149417	555.657	3	12.4175	1	4	5	1	3	4	124.712	34	0.619047	0	0.223006	1.33765	7.74597
		S1969	2	3	0.447282	0.145281	535.719	2	9.51566	3	4	3	3	3	3	170.345	52	0.603175	3.88184	0.25823	0.275143	6.7082
		S1970	3	3	0.208117	0	536.426	2	5.46978	3	2	2	1	1	2	167.116	51	0.454545	7.13168	0.276828	0	12.0416
		S1971	2	2	0.510908	0.263101	556.305	3	10.1768	3	3	5	1	3	4	126.965	23	0.592593	0	0.233554	0.345018	24.1661
		S1972	2	3	0.49872	0.279442	528.139	2	7.41682	3	2	3	1	2	2	176.984	53	0.592593	1.02284	0.205604	0.107756	5.65685
		S1973	4	2	0.531506	0.272218	556.685	4	10.5133	3	5	5	1	3	4	128.22	30	0.527778	0	0	0.595168	8.77496
		S1974	4	1	0.576135	0.240893	554.409	3	8.09627	1	1	3	1	3	2	126.964	40	0.537037	2.07321	0.199023	0.272849	6.55744
		S1975	3	1	0.0792214	0.00841838	541.627	2	6.62208	3	2	3	3	2	4	165.482	43	0.412698	6.76244	0.212696	0.0838772	10.583
		S1976	3	2	0.338392	0	543.92	2	14.9024	4	2	3	1	4	4	129.545	40	0.638889	0	0.219317	9.06235	7.28011
		S1977	3	3	0.280799	0.0644766	537.563	2	5.17188	3	2	3	3	1	2	168.957	42	0.366667	9.56658	0.427512	0	13.1909
		S1978	4	1	0.397541	0.28204	529.181	2	6.88639	3	1	3	1	3	3	175.843	57	0.490196	5.20169	0.234286	0.67101	16.1245
		S1979	3	3	0.203814	0	547.65	2	6.22808	5	1	1	1	1	1	129.291	53	0.533334	3.35445	0.145879	0	6.48074
		S1980	2	3	0	0	539.472	3	5.98731	3	2	3	1	1	3	129.858	41	0.533334	4.2646	0.367293	0	6
		S1981	4	3	0.475507	0.0409746	555.238	3	5.3435	1	1	5	1	1	1	124.48	53	0.522222	8.07971	0.211011	0	10.7238
		S1982	3	3	0.437571	0	555.275	3	6.02363	3	2	3	1	1	3	124.831	44	0.414142	4.11302	0.296427	0	10.3923
		S1983	4	3	0.300174	0	539.507	2	5.91896	3	2	3	1	1	2	129.877	46	0.488889	4.56507	0.185902	0	9.43398
		S1984	3	2	0.525648	0.300737	556.185	2	11.2064	1	2	3	1	3	4	126.014	36	0.355556	0	0.374153	0.149396	5
		S1985	4	1	0.346203	0	542.962	3	13.7486	3	2	2	1	4	4	158.97	48	0.571429	0.48221	0.242477	1.30859	6.32456
		S1986	3	1	0.751226	0	542.348	3	6.21285	4	1	4	1	3	4	129.674	42	0.333333	3.4058	0.201418	0.128503	4.79583
		S1987	2	1	0.508963	0.274719	530.322	2	5.79858	3	2	3	1	1	4	174.795	58	0.703704	5.14611	0.261749	0	11.9164
		S1988	3	2	0.618178	0.269602	556.341	2	6.60933	1	4	3	1	2	2	125.298	44	0.62963	4.57768	0.176151	0.161774	5.47723
		S1989	2	2	0.478613	0.281864	556.32	2	10.3591	1	2	3	1	3	4	125.246	36	0.377778	0	0.364871	0.226324	5
		S1990	4	2	0.400755	0.213597	555.055	3	7.25257	1	4	3	1	3	2	139.17	46	0.407407	2.40969	0.185353	0.580438	5.91608
		S1991	1	3	0.567679	0.296595	555.873	2	7.71072	1	2	3	1	2	2	126.286	40	0.733334	0.762414	0.192258	0.0929314	6
		S1992	1	3	0.290345	0	530.568	3	6.01346	1	2	5	1	1	2	173.803	53	0.488889	4.15492	0.134418	0	7.93725
		S1993	4	2	0.536726	0	543.226	2	15.1355	4	4	4	1	2	4	129.603	43	0.611111	0	0.194178	0.00669064	4.12311
		S1994	4	3	0.543078	0.12969	553.746	2	6.15174	1	1	3	1	1	3	142.593	47	0.511111	3.61987	0.272278	0	5.2915
		S1995	3	2	0.589056	0.26394	556.184	2	10.9653	1	2	3	1	3	4	125.132	35	0.555555	0	0.309993	0.142326	7.61577
		S1996	3	3	0.3596	0.278811	530.227	3	5.53365	3	4	3	1	3	1	175.269	63	0.623457	6.69459	0.198	0.471282	17.4356
[truncated: 12,852 more rows]

## Sheet: SM2
		Supplementary Material (SM) 2: Calculation of normalized matrix
	Xij2	Criteria Type	Beneficial	Beneficial	Beneficial	Beneficial	Beneficial	Beneficial	Beneficial	Beneficial	Beneficial	Beneficial	Beneficial	Beneficial	Beneficial	Beneficial	Non-Beneficial	Non-Beneficial	Non-Beneficial	Non-Beneficial	Non-Beneficial	Non-Beneficial	Normalized Vector	Criteria Type	Beneficial	Beneficial	Beneficial	Beneficial	Beneficial	Beneficial	Beneficial	Beneficial	Beneficial	Beneficial	Beneficial	Beneficial	Beneficial	Beneficial	Non-Beneficial	Non-Beneficial	Non-Beneficial	Non-Beneficial	Non-Beneficial	Non-Beneficial
		Assigned Weight	2	2	10	2	5	6	7	4	3	9	3	2	2	9	13	2	11	4	2	2		Assigned Weight	2	2	10	2	5	6	7	4	3	9	3	2	2	9	13	2	11	4	2	2
		Sample No.	Aspect	Curvature	Drainage density	Lineament density	MFI	mNDWI	TWI	Lithology	LULC	Geomorphology	Soil	SPI	TPI	Rainfall deviation	Elevation	Roughness	Slope	NDVI	STI	TRI		Sample No.	Aspect	Curvature	Drainage density	Lineament density	MFI	mNDWI	TWI	Lithology	LULC	Geomorphology	Soil	SPI	TPI	Rainfall deviation	Elevation	Roughness	Slope	NDVI	STI	TRI
		S1	9	1	0.172467	0.0165784	298697	9	37.1985	9	4	1	1	9	16	25426.2	2809	0.210919	127.982	0.0777757	0.773605	268		S1	0.00839523	0.0039865	0.00818724	0.00933428	0.00791195	0.00867505	0.00571683	0.00914519	0.00574295	0.00256082	0.00476298	0.0102033	0.0101767	0.0098781	0.0108266	0.0074419	0.0244948	0.0112769	0.000401191	0.0133728
		S2	9	1	0.191384	0.0285647	299069	9	39.707	9	1	1	1	9	4	25363.4	4356	0.265381	86.1371	0.061709	0.474335	137.999		S2	0.00839523	0.0039865	0.00862456	0.0122525	0.00791687	0.00867505	0.00590644	0.00914519	0.00287148	0.00256082	0.00476298	0.0102033	0.00508837	0.0098659	0.0134822	0.00834759	0.0200953	0.0100448	0.000314148	0.00959607
		S3	9	1	0.161952	0.5625	300220	25	56.56	9	25	25	1	9	16	25098.5	3136	0.284445	13.566	0	0.0622083	22		S3	0.00839523	0.0039865	0.00793373	0.0543715	0.00793208	0.0144584	0.00704931	0.00914519	0.0143574	0.0128041	0.00476298	0.0102033	0.0101767	0.00981423	0.0114395	0.00864223	0.00797488	0	0.000113767	0.00383149
		S4	9	9	0.178388	0.5625	299994	25	35.3732	9	25	25	1	1	4	25140.3	3721	0.27855	19.6867	0	0	68.9999		S4	0.00839523	0.0119595	0.00832658	0.0543715	0.0079291	0.0144584	0.0055748	0.00914519	0.0143574	0.0128041	0.00476298	0.0034011	0.00508837	0.00982241	0.0124608	0.0085522	0.00960695	0	0	0.00678547
		S5	16	1	0.205042	0.0429099	298948	4	84.004	9	4	16	1	9	16	25329.7	3025	0.308642	18.1868	0.0474142	0.499983	50		S5	0.0111936	0.0039865	0.008927	0.0150172	0.00791526	0.00578337	0.00859097	0.00914519	0.00574295	0.0102433	0.00476298	0.0102033	0.0101767	0.00985933	0.0112352	0.00900232	0.00923374	0.00880485	0.000322529	0.00577618
		S6	1	1	0.0353436	0.000314626	297013	4	47.6241	9	4	1	1	4	16	25352.6	2401	0.137174	11.7152	0.169799	0.00742504	26		S6	0.00279841	0.0039865	0.00370629	0.0012859	0.00788961	0.00578337	0.00646853	0.00914519	0.00574295	0.00256082	0.00476298	0.00680221	0.0101767	0.00986379	0.0100095	0.00600153	0.00741096	0.0166623	3.93044e-05	0.00416526
		S7	16	9	0.201867	0.0361863	299349	9	28.4507	9	4	16	1	1	1	25257.8	4900	0.368252	66.5267	0.0375844	0	631.999		S7	0.0111936	0.0119595	0.00885761	0.0137906	0.00792057	0.00867505	0.00499964	0.00914519	0.00574295	0.0102433	0.00476298	0.0034011	0.00254418	0.00984533	0.0142993	0.0098333	0.0176603	0.0078392	0	0.0205359
		S8	16	1	0.158861	0.0182742	300500	4	59.2995	9	9	16	1	9	16	25009.5	3025	0.183673	28.8968	0.0399932	0.216838	91.9999		S8	0.0111936	0.0039865	0.00785765	0.00980006	0.00793579	0.00578337	0.00721801	0.00914519	0.00861443	0.0102433	0.00476298	0.0102033	0.0101767	0.00979683	0.0112352	0.00694463	0.0116392	0.0080865	0.000212402	0.00783518
		S9	9	9	0.153325	0.0201217	300357	16	35.4083	9	9	25	1	1	16	25055.7	3025	0.25	19.5714	0	0	3115		S9	0.00839523	0.0119595	0.00771953	0.0102835	0.00793389	0.0115667	0.00557757	0.00914519	0.00861443	0.0128041	0.00476298	0.0034011	0.0101767	0.00980587	0.0112352	0.00810208	0.00957878	0	0	0.0455916
		S10	16	9	0.208206	0.0406684	299349	4	29.7362	9	1	16	1	1	1	25257.8	4225	0.197531	52.5686	0.0519215	0	164.999		S10	0.0111936	0.0119595	0.00899561	0.0146197	0.00792057	0.00578337	0.00511134	0.00914519	0.00287148	0.0102433	0.00476298	0.0034011	0.00254418	0.00984533	0.0132779	0.00720186	0.0156986	0.00921386	0	0.0104929
		S11	1	1	0.0508615	0.0209474	296355	9	46.968	9	1	1	1	9	4	25476.3	4096	0.27855	28.8968	0.0695994	0.0774999	71		S11	0.00279841	0.0039865	0.00444609	0.0104924	0.00788086	0.00867505	0.00642381	0.00914519	0.00287148	0.00256082	0.00476298	0.0102033	0.00508837	0.00988783	0.0130737	0.0085522	0.0116392	0.0106677	0.000126982	0.00688311
		S12	9	1	0.0975338	0.000758231	296209	4	38.7729	4	4	1	1	4	16	25666	2500	0.16	44.8175	0.0633237	0.00330784	27		S12	0.00839523	0.0039865	0.00615689	0.00199623	0.00787893	0.00578337	0.00583655	0.0060968	0.00574295	0.00256082	0.00476298	0.00680221	0.0101767	0.00992456	0.0102138	0.00648166	0.0144952	0.0101754	2.62339e-05	0.0042446
		S13	9	9	0.107191	0	295648	4	35.6605	4	16	1	1	1	4	25931.3	3481	0.351166	18.7638	0.017677	0	28		S13	0.00839523	0.0119595	0.00645452	0	0.00787146	0.00578337	0.00559739	0.0060968	0.0114859	0.00256082	0.00476298	0.0034011	0.00508837	0.00997573	0.0120523	0.00960247	0.00937906	0.00537616	0	0.00432249
		S14	9	1	0.0717688	0.0110502	296516	4	61.6362	9	16	1	1	1	1	25458.4	4761	0.36	3.94996	0.0412984	0	4849.01		S14	0.00839523	0.0039865	0.00528143	0.00762071	0.00788301	0.00578337	0.00735885	0.00914519	0.0114859	0.00256082	0.00476298	0.0034011	0.00254418	0.00988436	0.014095	0.00972249	0.00430324	0.00821739	0	0.0568829
		S15	9	1	0.11215	0.0348479	297362	4	38.3562	9	4	16	1	9	9	25691	2809	0.0967901	12.0624	0.106324	0.0871566	25		S15	0.00839523	0.0039865	0.00660212	0.0135331	0.00789424	0.00578337	0.0058051	0.00914519	0.00574295	0.0102433	0.00476298	0.0102033	0.00763255	0.0099294	0.0108266	0.00504129	0.00751995	0.0131851	0.000134661	0.00408437
		S16	1	9	0.105033	0.0361456	297362	9	31.7644	9	4	16	1	1	4	25691	2704	0.211892	36.5837	0.114928	0	62.9999		S16	0.00279841	0.0119595	0.00638921	0.0137828	0.00789424	0.00867505	0.00528278	0.00914519	0.00574295	0.0102433	0.00476298	0.0034011	0.00508837	0.0099294	0.0106224	0.00745905	0.0130961	0.0137082	0	0.00648374
		S17	9	9	0.122709	0.0300589	297874	9	27.9281	9	16	16	1	9	1	25661.2	4225	0.229089	73.3068	0.0403829	0.166614	208.999		S17	0.00839523	0.0119595	0.00690592	0.0125689	0.00790103	0.00867505	0.0049535	0.00914519	0.0114859	0.0102433	0.00476298	0.0102033	0.00254418	0.00992363	0.0132779	0.00775583	0.0185384	0.00812581	0.000186186	0.0118094
		S18	16	4	0.0982346	0	295994	9	39.8424	4	16	1	1	1	4	25785.3	3844	0.396434	9.51562	0.135598	0	24		S18	0.0111936	0.007973	0.00617897	0	0.00787606	0.00867505	0.0059165	0.0060968	0.0114859	0.00256082	0.00476298	0.0034011	0.00508837	0.00994761	0.0126651	0.0102026	0.0066791	0.01489	0	0.00400185
		S19	16	1	0.0806611	0.00434761	296344	4	149.096	9	4	1	1	1	16	25549.1	3025	0.284445	0.581275	0.183246	0	72.9999		S19	0.0111936	0.0039865	0.00559907	0.00478008	0.00788072	0.00578337	0.0114453	0.00914519	0.00574295	0.00256082	0.00476298	0.0034011	0.0101767	0.00990195	0.0112352	0.00864223	0.00165078	0.0173095	0	0.00697938
		S20	16	9	0.192465	0.0372536	299417	4	41.3223	9	9	25	1	1	1	25323	4096	0.396434	7.5459	0.0026055	0	149.999		S20	0.0111936	0.0119595	0.00864887	0.0139925	0.00792147	0.00578337	0.00602538	0.00914519	0.00861443	0.0128041	0.00476298	0.0034011	0.00254418	0.00985803	0.0130737	0.0102026	0.00594778	0.00206402	0	0.0100046
		S21	4	1	0.220939	0.0431434	299262	4	47.4224	9	9	25	1	1	16	25313.4	2401	0.189386	3.02113	0.00420225	0	200.999		S21	0.00559682	0.0039865	0.00926658	0.015058	0.00791942	0.00578337	0.00645481	0.00914519	0.00861443	0.0128041	0.00476298	0.0034011	0.0101767	0.00985617	0.0100095	0.00705181	0.00376343	0.00262125	0	0.0115812
		S22	16	9	0.134573	0.0447712	297362	9	27.6086	9	16	16	1	1	4	25691	3721	0.383219	77.8164	0.0219878	0	96		S22	0.0111936	0.0119595	0.00723208	0.0153394	0.00789424	0.00867505	0.00492509	0.00914519	0.0114859	0.0102433	0.00476298	0.0034011	0.00508837	0.0099294	0.0124608	0.0100311	0.0191001	0.00599596	0	0.00800371
		S23	9	4	0.371906	0.00540197	294730	9	42.3736	4	4	1	1	4	9	26129.4	2916	0.151235	25.5621	0.141172	0.0462293	89		S23	0.00839523	0.007973	0.0120227	0.00532827	0.00785922	0.00867505	0.00610154	0.0060968	0.00574295	0.00256082	0.00476298	0.00680221	0.00763255	0.0100138	0.0110309	0.00630162	0.0109471	0.0151929	9.80731e-05	0.00770638
		S24	16	1	0.133201	0	295261	9	69.2565	4	4	1	1	9	16	26055.8	3364	0.165981	6.15457	0.167281	0.0512226	52		S24	0.0111936	0.0039865	0.00719511	0	0.0078663	0.00867505	0.0078005	0.0060968	0.00574295	0.00256082	0.00476298	0.0102033	0.0101767	0.00999965	0.011848	0.0066017	0.00537153	0.0165383	0.000103234	0.00589057
		S25	9	9	0.200171	0.000236504	294913	9	32.5912	4	1	1	1	9	1	26133.3	3600	0.268862	31.6531	0.0479352	0.0303334	94.9999		S25	0.00839523	0.0119595	0.00882033	0.00111488	0.00786167	0.00867505	0.00535109	0.0060968	0.00287148	0.00256082	0.00476298	0.0102033	0.00254418	0.0100145	0.0122566	0.00840216	0.0121817	0.00885309	7.94424e-05	0.00796191
		S26	1	4	0.289833	0.069495	298008	4	185.077	9	9	25	1	9	16	25624.6	1936	0.140625	0	0.00329133	0.14861	89.9999		S26	0.00279841	0.007973	0.0106135	0.0191111	0.00790281	0.00578337	0.0127517	0.00914519	0.00861443	0.0128041	0.00476298	0.0102033	0.0101767	0.00991657	0.00898815	0.00607656	0	0.00231981	0.000175839	0.00774955
		S27	9	9	0.126553	0	295253	9	30.6641	4	1	1	1	1	1	26076.4	4096	0.268861	44.475	0.0442665	0	238.999		S27	0.00839523	0.0119595	0.00701327	0	0.0078662	0.00867505	0.00519048	0.0060968	0.00287148	0.00256082	0.00476298	0.0034011	0.00254418	0.0100036	0.0130737	0.00840215	0.0144397	0.00850756	0	0.0126286
		S28	16	9	0.0635942	0.0337336	295485	4	47.4224	4	4	1	1	16	16	25727.2	2916	0.415308	3.02113	0.104456	3.6798	28		S28	0.0111936	0.0119595	0.00497156	0.013315	0.00786928	0.00578337	0.00645481	0.0060968	0.00574295	0.00256082	0.00476298	0.0136044	0.0101767	0.0099364	0.0110309	0.0104427	0.00376343	0.0130688	0.00087499	0.00432249
		S29	4	4	0.324861	0.0716135	297590	4	154.192	9	9	25	1	16	16	25784	2304	0.38716	0.465031	0.00324666	10.2549	93		S29	0.00559682	0.007973	0.0112365	0.0194003	0.00789727	0.00578337	0.0116392	0.00914519	0.00861443	0.0128041	0.00476298	0.0136044	0.0101767	0.00994736	0.00980525	0.0100826	0.00147652	0.00230402	0.00146069	0.00787765
		S30	9	9	0.316896	0.0693079	297905	4	54.2306	9	9	25	1	9	4	25684.5	2601	0.188655	1.16241	0.0598145	2.48466	105.999		S30	0.00839523	0.0119595	0.0110979	0.0190854	0.00790145	0.00578337	0.00690262	0.00914519	0.00861443	0.0128041	0.00476298	0.0102033	0.00508837	0.00992816	0.0104181	0.00703818	0.00233442	0.00988942	0.000718993	0.00841022
		S31	9	1	0.0556064	0.027032	295706	9	38.1085	9	4	1	1	1	16	25663.4	2809	0.19753	49.8357	0.0736259	0	140.999		S31	0.00839523	0.0039865	0.00464886	0.0119192	0.00787224	0.00867505	0.00578633	0.00914519	0.00574295	0.00256082	0.00476298	0.0034011	0.0101767	0.00992407	0.0108266	0.00720184	0.0152851	0.0109719	0	0.00969982
		S32	9	4	0.272945	0.0708795	296947	4	123.928	9	9	25	1	9	16	25905.2	1681	0.111111	0	0.0144163	0.0668802	65		S32	0.00839523	0.007973	0.0102996	0.0193006	0.00788873	0.00578337	0.0104346	0.00914519	0.00861443	0.0128041	0.00476298	0.0102033	0.0101767	0.00997072	0.00837532	0.00540138	0	0.00485506	0.000117961	0.00658586
		S33	4	1	0.0735999	0.0332304	295485	4	35.7347	9	1	1	1	9	9	25727.2	2209	0.247085	73.3068	0.053773	2.05943	476.999		S33	0.00559682	0.0039865	0.00534838	0.0132153	0.00786928	0.00578337	0.00560321	0.00914519	0.00287148	0.00256082	0.00476298	0.0102033	0.00763255	0.0099364	0.00960097	0.0080547	0.0185384	0.00937669	0.000654582	0.0178408
		S34	9	9	0.332889	0.00128832	294603	9	46.6734	4	4	1	1	1	1	26201.2	3969	0.432184	3.3695	0.152993	0	122.001		S34	0.00839523	0.0119595	0.0113745	0.00260209	0.00785753	0.00867505	0.00640363	0.0060968	0.00574295	0.00256082	0.00476298	0.0034011	0.00254418	0.0100275	0.0128694	0.0106527	0.00397449	0.0158162	0	0.00902271
		S35	9	4	0.245717	0	294490	4	57.7471	4	16	1	1	9	4	26287.4	3249	0.0834569	2.90501	0.039948	0.107289	78		S35	0.00839523	0.007973	0.00977242	0	0.00785602	0.00578337	0.0071229	0.0060968	0.0114859	0.00256082	0.00476298	0.0102033	0.00508837	0.010044	0.0116437	0.0046812	0.0036904	0.00808193	0.000149406	0.00721444
		S36	16	9	0.265011	0.0168164	294995	4	27.3896	9	4	1	1	1	1	25951.3	4225	0.210919	81.0807	0.0704032	0	225		S36	0.0111936	0.0119595	0.0101488	0.00940105	0.00786275	0.00578337	0.00490552	0.00914519	0.00574295	0.00256082	0.00476298	0.0034011	0.00254418	0.00997957	0.0132779	0.0074419	0.0194965	0.0107291	0	0.0122531
		S37	16	1	0.156884	0.0475981	296369	25	56.1143	9	25	25	1	4	25	25989.6	1764	0.308642	22.4534	0	0.0260396	74.9999		S37	0.0111936	0.0039865	0.0078086	0.0158163	0.00788105	0.0144584	0.00702148	0.00914519	0.0143574	0.0128041	0.00476298	0.00680221	0.0127209	0.00998695	0.00857959	0.00900232	0.0102598	0	7.36052e-05	0.00707434
		S38	9	4	0.131258	0	295665	9	127.135	4	4	1	1	9	9	25908.1	2704	0.111111	0	0.175735	0.00374662	16		S38	0.00839523	0.007973	0.00714245	0	0.00787169	0.00867505	0.0105688	0.0060968	0.00574295	0.00256082	0.00476298	0.0102033	0.00763255	0.00997127	0.0106224	0.00540138	0	0.016951	2.79197e-05	0.0032675
		S39	4	9	0.121562	0	295648	9	33.3041	4	16	1	1	1	1	25931.3	4900	0.220089	27.9773	0.0278543	0	266.999		S39	0.00559682	0.0119595	0.00687357	0	0.00787146	0.00867505	0.0054093	0.0060968	0.0114859	0.00256082	0.00476298	0.0034011	0.00254418	0.00997573	0.0142993	0.00760195	0.0114526	0.0067486	0	0.0133478
		S40	9	1	0.289152	0	294347	9	32.7125	9	16	16	1	9	16	26362.1	2601	0.316406	121.685	0.128367	0.510009	2801		S40	0.00839523	0.0039865	0.010601	0	0.00785413	0.00867505	0.00536103	0.00914519	0.0114859	0.0102433	0.00476298	0.0102033	0.0101767	0.0100582	0.0104181	0.00911484	0.0238846	0.0144876	0.000325747	0.0432327
		S41	9	9	0.0985508	0.0254591	295221	9	35.3732	9	16	16	1	1	1	25844.7	4096	0.183673	19.6867	0.0378579	0	80		S41	0.00839523	0.0119595	0.00618891	0.0115673	0.00786577	0.00867505	0.0055748	0.00914519	0.0114859	0.0102433	0.00476298	0.0034011	0.00254418	0.00995907	0.0130737	0.00694463	0.00960695	0.00786766	0	0.00730635
		S42	9	9	0.286226	0.0751752	296947	4	43.7199	9	4	25	1	9	16	25905.2	2500	0.19753	5.22653	0.0319766	0.173289	25		S42	0.00839523	0.0119595	0.0105472	0.0198768	0.00788873	0.00578337	0.00619771	0.00914519	0.00574295	0.0128041	0.00476298	0.0102033	0.0101767	0.00997072	0.0102138	0.00720184	0.00495001	0.00723076	0.000189879	0.00408437
		S43	16	1	0.190121	0.0063937	295586	4	52.7464	4	16	1	1	4	9	25794	2916	0.25	5.69061	0.0238313	0.00134492	21		S43	0.0111936	0.0039865	0.00859606	0.00579677	0.00787063	0.00578337	0.00680751	0.0060968	0.0114859	0.00256082	0.00476298	0.00680221	0.00763255	0.00994928	0.0110309	0.00810208	0.0051651	0.00624226	1.67278e-05	0.00374339
		S44	9	1	0.106382	0.0463993	297051	25	35.9538	9	25	16	1	9	25	25796.9	1681	0.242127	70.7099	0	0.119219	186		S44	0.00839523	0.0039865	0.00643011	0.0156159	0.00789012	0.0144584	0.00562036	0.00914519	0.0143574	0.0102433	0.00476298	0.0102033	0.0127209	0.00994984	0.00837532	0.00797348	0.018207	0	0.000157494	0.0111407
		S45	16	9	0.165374	0.00944207	295672	9	45.2079	9	16	16	1	1	1	25748.7	4096	0.0933639	4.18211	0.128686	0	21		S45	0.0111936	0.0119595	0.0080171	0.00704439	0.00787177	0.00867505	0.0063023	0.00914519	0.0114859	0.0102433	0.00476298	0.0034011	0.00254418	0.00994055	0.0130737	0.00495126	0.00442789	0.0145055	0	0.00374339
		S46	4	4	0.227867	0.0529391	298357	4	125.583	9	9	25	1	9	16	25599	2209	0.420096	0	0.0025386	0.157619	38		S46	0.00559682	0.007973	0.00941076	0.0166801	0.00790744	0.00578337	0.0105041	0.00914519	0.00861443	0.0128041	0.00476298	0.0102033	0.0101767	0.00991162	0.00960097	0.0105027	0	0.00203735	0.00018109	0.00503555
		S47	4	1	0.250796	0.0661297	296366	4	25.7217	9	4	25	1	9	4	26011.2	2116	0.268862	111.374	0.031918	0.241435	191.001		S47	0.00559682	0.0039865	0.00987288	0.0186427	0.00788101	0.00578337	0.00475381	0.00914519	0.00574295	0.0128041	0.00476298	0.0102033	0.00508837	0.0099911	0.0093967	0.00840216	0.0228503	0.00722413	0.000224125	0.0112895
		S48	9	1	0.154001	0.00010595	295342	4	95.6152	4	4	1	1	1	4	25978.3	3025	0.157471	0.232526	0.0725758	0	107		S48	0.00839523	0.0039865	0.00773653	0.000746209	0.00786739	0.00578337	0.00916548	0.0060968	0.00574295	0.00256082	0.00476298	0.0034011	0.00508837	0.00998478	0.0112352	0.00643023	0.00104408	0.0108934	0	0.00844983
		S49	9	1	0.186715	0.043336	298832	4	51.042	9	9	16	1	1	9	25508.6	3481	0.351165	44.7033	0.00329097	0	68		S49	0.00839523	0.0039865	0.0085187	0.0150916	0.00791373	0.00578337	0.00669662	0.00914519	0.00861443	0.0102433	0.00476298	0.0034011	0.00763255	0.00989408	0.0120523	0.00960245	0.0144767	0.00231969	0	0.00673612
		S50	9	1	0.255797	0.0117315	294896	4	35.1002	4	4	1	1	1	4	26000	3721	0.373457	20.6093	0.113927	0	44		S50	0.00839523	0.0039865	0.00997084	0.00785211	0.00786144	0.00578337	0.00555324	0.0060968	0.00574295	0.00256082	0.00476298	0.0034011	0.00508837	0.00998893	0.0124608	0.00990254	0.00982949	0.0136484	0	0.00541853
		S51	4	9	0.0421711	0.0378789	295741	9	28.0198	9	4	1	1	1	4	25579.5	3969	0.482254	72.0652	0.0295304	0	102		S51	0.00559682	0.0119595	0.00404847	0.0141094	0.0078727	0.00867505	0.00496163	0.00914519	0.00574295	0.00256082	0.00476298	0.0034011	0.00508837	0.00990784	0.0128694	0.0112529	0.0183807	0.00694868	0	0.00825003
		S52	9	9	0.297603	0.0771417	296068	4	47.6928	9	9	25	1	1	4	26155.6	2704	0.165981	2.90501	0.00307374	0	111.001		S52	0.00839523	0.0119595	0.0107548	0.0201351	0.00787704	0.00578337	0.00647319	0.00914519	0.00861443	0.0128041	0.00476298	0.0034011	0.00508837	0.0100188	0.0106224	0.0066017	0.0036904	0.00224182	0	0.00860635
		S53	16	4	0.0882732	0.0311399	294962	16	99.0757	9	25	25	1	9	16	25913	2116	0.383219	0	0.012831	0.0433939	52		S53	0.0111936	0.007973	0.00585731	0.0127929	0.00786232	0.0115667	0.00932987	0.00914519	0.0143574	0.0128041	0.00476298	0.0102033	0.0101767	0.0099722	0.0093967	0.0100311	0	0.00458034	9.50179e-05	0.00589057
		S54	4	1	0.0419746	0.0378789	295741	9	68.0864	9	25	25	1	9	25	25579.5	1444	0.266125	56.3213	0.0254253	18.6723	284.999		S54	0.00559682	0.0039865	0.00403903	0.0141094	0.0078727	0.00867505	0.00773432	0.00914519	0.0143574	0.0128041	0.00476298	0.0102033	0.0127209	0.00990784	0.00776249	0.00835929	0.0162493	0.00644763	0.00197102	0.0137904
		S55	1	1	0.50573	0.00565981	294330	4	66.7303	4	4	1	1	9	16	26259.2	3025	0.197531	0.929975	0.184396	0.343663	64		S55	0.00279841	0.0039865	0.0140198	0.00545395	0.0078539	0.00578337	0.00765691	0.0060968	0.00574295	0.00256082	0.00476298	0.0102033	0.0101767	0.0100386	0.0112352	0.00720186	0.00208802	0.0173638	0.000267398	0.006535
		S56	9	1	0.301203	0.0779337	296826	4	84.7979	9	9	25	1	1	1	25969.6	3969	0.19753	0.116266	0.00291228	0	292.999		S56	0.00839523	0.0039865	0.0108197	0.0202382	0.00788712	0.00578337	0.00863147	0.00914519	0.00861443	0.0128041	0.00476298	0.0034011	0.00254418	0.0099831	0.0128694	0.00720184	0.000738287	0.00218215	0	0.0139826
		S57	9	4	0.306242	0.0794315	297046	4	135.918	9	9	25	1	9	16	25927.8	1936	0.222994	0	0.00270576	0.422783	68.9999		S57	0.00839523	0.007973	0.0109098	0.0204318	0.00789004	0.00578337	0.0109278	0.00914519	0.00861443	0.0128041	0.00476298	0.0102033	0.0101767	0.00997505	0.00898815	0.00765196	0	0.00210335	0.000296586	0.00678547
		S58	9	4	0.0326149	0.00682525	297706	9	103.567	9	4	25	1	9	25	24718.8	1089	0.308641	0	0.117309	5.05782	228.999		S58	0.00839523	0.007973	0.00356034	0.00598921	0.0078988	0.00867505	0.00953901	0.00914519	0.00574295	0.0128041	0.00476298	0.0102033	0.0127209	0.00973971	0.00674111	0.0090023	0	0.0138495	0.00102582	0.0123615
		S59	16	1	0.0415063	0	299576	4	66.7303	9	4	1	1	4	25	23857.3	1849	0.173611	0.929975	0.0340772	0.0153502	16		S59	0.0111936	0.0039865	0.00401644	0	0.00792357	0.00578337	0.00765691	0.00914519	0.00574295	0.00256082	0.00476298	0.00680221	0.0127209	0.00956848	0.00878387	0.00675174	0.00208802	0.00746448	5.6513e-05	0.0032675
		S60	9	4	0.401988	0.0663876	295130	25	128.791	9	25	25	1	9	16	26356.5	1764	0.296419	0.116266	0	1.80647	137.999		S60	0.00839523	0.007973	0.0124994	0.018679	0.00786456	0.0144584	0.0106374	0.00914519	0.0143574	0.0128041	0.00476298	0.0102033	0.0101767	0.0100572	0.00857959	0.00882226	0.000738287	0	0.000613065	0.00959607
		S61	4	9	0.0816839	0.0242677	299019	4	28.4692	9	4	25	9	1	1	25521	5476	0.548696	66.3003	0.0229595	0	107		S61	0.00559682	0.0119595	0.00563446	0.0112934	0.0079162	0.00578337	0.00500126	0.00914519	0.00574295	0.0128041	0.014289	0.0034011	0.00254418	0.0098965	0.0151164	0.0120031	0.0176302	0.00612702	0	0.00844983
		S62	16	1	0.782034	0.00529507	293927	16	125.657	4	4	1	1	1	16	26390.7	2601	0.281817	1.97577	0.02481	0	84.9999		S62	0.0111936	0.0039865	0.017434	0.00527528	0.00784851	0.0115667	0.0105072	0.0060968	0.00574295	0.00256082	0.00476298	0.0034011	0.0101767	0.0100637	0.0104181	0.0086022	0.00304346	0.00636915	0	0.00753121
		S63	4	1	0.310017	0.0184941	294315	9	46.9594	9	4	1	1	9	16	26155.6	2916	0.0637689	51.2025	0.164249	0.0714327	169		S63	0.00559682	0.0039865	0.0109768	0.00985886	0.00785369	0.00867505	0.00642322	0.00914519	0.00574295	0.00256082	0.00476298	0.0102033	0.0101767	0.0100188	0.0110309	0.00409195	0.0154933	0.0163877	0.00012191	0.0106194
		S64	1	1	0.32466	0.0180542	294315	9	102.184	9	4	1	1	1	16	26155.6	2916	0.510204	0.581275	0.128233	0	51		S64	0.00279841	0.0039865	0.0112331	0.00974091	0.00785369	0.00867505	0.00947508	0.00914519	0.00574295	0.00256082	0.00476298	0.0034011	0.0101767	0.0100188	0.0110309	0.0115744	0.00165078	0.01448	0	0.00583365
		S65	9	1	0.0298502	0.0088159	297461	16	71.3633	9	25	16	1	9	16	24815.4	1849	0.179446	58.0251	0.00293119	5.81784	239.999		S65	0.00839523	0.0039865	0.0034061	0.0068068	0.00789556	0.0115667	0.00791825	0.00914519	0.0143574	0.0102433	0.00476298	0.0102033	0.0101767	0.00975873	0.00878387	0.00686426	0.0164933	0.00218922	0.0011002	0.0126549
		S66	4	1	0.407164	0.0710489	295302	9	57.7471	9	9	25	1	4	4	26328	3136	0.261234	2.90501	0.0747765	0.00742504	24		S66	0.00559682	0.0039865	0.0125797	0.0193236	0.00786685	0.00867505	0.0071229	0.00914519	0.00861443	0.0128041	0.00476298	0.00680221	0.00508837	0.0100517	0.0114395	0.00828212	0.0036904	0.0110573	3.93044e-05	0.00400185
		S67	16	1	0.0395095	0.00424482	297639	9	93.2505	9	16	16	1	9	9	24725	2601	0.604939	0.581275	0.0715038	0.0115472	13		S67	0.0111936	0.0039865	0.00391863	0.00472324	0.00789792	0.00867505	0.00905144	0.00914519	0.0114859	0.0102433	0.00476298	0.0102033	0.00763255	0.00974095	0.0104181	0.0126032	0.00165078	0.0108127	4.90151e-05	0.00294528
		S68	4	9	0.0398469	0.0378789	295741	9	21.8416	9	25	16	1	9	4	25579.5	3481	0.252933	240.408	0.00811131	0.0701376	470.001		S68	0.00559682	0.0119595	0.00393533	0.0141094	0.0078727	0.00867505	0.00438061	0.00914519	0.0143574	0.0102433	0.00476298	0.0102033	0.00508837	0.00990784	0.0120523	0.00814946	0.0335717	0.00364177	0.0001208	0.0177094
		S69	16	1	0.23042	0.0407188	294405	9	25.8158	9	1	16	1	1	9	26466.7	2809	0.189386	109.374	0.0418959	0	155		S69	0.0111936	0.0039865	0.00946333	0.0146288	0.00785489	0.00867505	0.0047625	0.00914519	0.00287148	0.0102433	0.00476298	0.0034011	0.00763255	0.0100782	0.0108266	0.00705181	0.0226442	0.00827663	0	0.01017
		S70	1	9	0.315188	0.0140342	294600	9	35.4083	9	4	1	1	1	4	26079	2304	0.179982	19.5714	0.109249	0	330		S70	0.00279841	0.0119595	0.011068	0.00858823	0.0078575	0.00867505	0.00557757	0.00914519	0.00574295	0.00256082	0.00476298	0.0034011	0.00508837	0.0100041	0.00980525	0.0068745	0.00957878	0.0133652	0	0.0148393
		S71	9	1	0.229538	0.0432095	294405	9	32.2096	9	4	16	1	1	4	26466.7	3600	0.096064	33.833	0.0383815	0	264.999		S71	0.00839523	0.0039865	0.0094452	0.0150695	0.00785489	0.00867505	0.00531967	0.00914519	0.00574295	0.0102433	0.00476298	0.0034011	0.00508837	0.0100782	0.0122566	0.00502235	0.0125942	0.00792189	0	0.0132977
		S72	9	1	0.218502	0.0404637	295043	4	64.442	9	4	16	1	1	4	26310.5	2809	0.128862	15.0687	0.0969999	0	204.001		S72	0.00839523	0.0039865	0.00921535	0.0145829	0.00786341	0.00578337	0.00752448	0.00914519	0.00574295	0.0102433	0.00476298	0.0034011	0.00508837	0.0100484	0.0108266	0.00581687	0.00840498	0.0125937	0	0.0116673
		S73	9	1	0.0330982	0.0378789	295937	9	39.1725	9	1	16	1	9	4	25504.4	3721	0.36731	93.6467	0.0502154	0.732916	161.001		S73	0.00839523	0.0039865	0.00358662	0.0141094	0.00787531	0.00867505	0.00586654	0.00914519	0.00287148	0.0102433	0.00476298	0.0102033	0.00508837	0.00989328	0.0124608	0.00982071	0.020953	0.00906121	0.000390498	0.010365
		S74	9	1	0.370082	0.0596092	294967	4	161.318	9	9	25	1	16	16	26382.9	1936	0.178271	0.581275	0.00274737	1.85322	188.999		S74	0.00839523	0.0039865	0.0119931	0.0176997	0.00786239	0.00578337	0.0119051	0.00914519	0.00861443	0.0128041	0.00476298	0.0136044	0.0101767	0.0100622	0.00898815	0.00684175	0.00165078	0.00211947	0.000620947	0.0112301
		S75	9	1	0.0250171	0.0378789	296136	4	37.4243	9	16	1	1	1	4	25426.9	3721	0.236304	14.0285	0.144223	0	74.0001		S75	0.00839523	0.0039865	0.00311819	0.0141094	0.00787796	0.00578337	0.00573415	0.00914519	0.0114859	0.00256082	0.00476298	0.0034011	0.00508837	0.00987823	0.0124608	0.00787702	0.00810969	0.0153562	0	0.00702703
		S76	9	1	0.448797	0	294069	4	79.5207	9	4	16	1	1	25	26477.1	1764	0.326531	16.8015	0.0561903	0	228.001		S76	0.00839523	0.0039865	0.0132071	0	0.00785041	0.00578337	0.00835857	0.00914519	0.00574295	0.0102433	0.00476298	0.0034011	0.0127209	0.0100802	0.00857959	0.00925953	0.00887509	0.00958514	0	0.0123346
		S77	9	9	0.206922	0.0545867	297685	4	24.1411	9	16	1	1	1	1	25842.5	4489	0.253279	151.59	0.0322091	0	343.002		S77	0.00839523	0.0119595	0.00896783	0.0169377	0.00789853	0.00578337	0.00460543	0.00914519	0.0114859	0.00256082	0.00476298	0.0034011	0.00254418	0.00995864	0.0136865	0.00815503	0.0266584	0.007257	0	0.0151288
		S78	4	9	0.0252572	0.0122771	297223	4	29.0726	9	16	25	1	9	1	24909.7	2500	0.377997	229.114	0.0743457	0.144042	405.998		S78	0.00559682	0.0119595	0.00313311	0.00803263	0.0078924	0.00578337	0.00505398	0.00914519	0.0114859	0.0128041	0.00476298	0.0102033	0.00254418	0.00977725	0.0102138	0.00996256	0.0327736	0.0110254	0.000173116	0.0164595
		S79	9	1	0.0184789	0.0213116	296418	4	47.6622	9	16	16	1	4	16	25205.1	2500	0.211892	26.1373	0.0691401	0.000834129	46		S79	0.00839523	0.0039865	0.00267992	0.0105832	0.0078817	0.00578337	0.00647111	0.00914519	0.0114859	0.0102433	0.00476298	0.00680221	0.0101767	0.00983505	0.0102138	0.00745905	0.0110695	0.0106324	1.31737e-05	0.00554031
		S80	4	4	0.0440622	0.00265426	297901	9	156.59	9	4	16	1	16	16	24622.6	1936	0.16598	0.465031	0.0729356	8.08873	86		S80	0.00559682	0.007973	0.00413825	0.00373492	0.00790139	0.00867505	0.0117294	0.00914519	0.00574295	0.0102433	0.00476298	0.0136044	0.0101767	0.00972075	0.00898815	0.00660169	0.00147652	0.0109204	0.00129727	0.00757539
		S81	16	4	0.253815	0.0504591	295043	25	98.0443	9	25	25	1	9	16	26310.5	1764	0.118642	0.465031	0	1.02046	74.0001		S81	0.0111936	0.007973	0.00993214	0.0162847	0.00786341	0.0144584	0.00928118	0.00914519	0.0143574	0.0128041	0.00476298	0.0102033	0.0101767	0.0100484	0.00857959	0.00558142	0.00147652	0	0.000460776	0.00702703
		S82	1	1	0.0514718	0.00132008	298170	9	100.816	9	16	25	1	9	4	24518.2	3136	0.111111	0.929975	0.0370235	0.00311389	19		S82	0.00279841	0.0039865	0.00447269	0.00263397	0.00790495	0.00867505	0.00941144	0.00914519	0.0114859	0.0128041	0.00476298	0.0102033	0.00508837	0.00970012	0.0114395	0.00540138	0.00208802	0.00778048	2.54532e-05	0.00356068
		S83	4	4	0.00549152	0	300762	9	140.736	9	4	1	1	9	16	23320	1764	0.111111	0	0.155978	0.466985	62		S83	0.00559682	0.007973	0.00146093	0	0.00793925	0.00867505	0.0111197	0.00914519	0.00574295	0.00256082	0.00476298	0.0102033	0.0101767	0.00946013	0.00857959	0.00540138	0	0.0159698	0.000311704	0.00643208
		S84	16	4	0.303349	0.0398174	294019	25	136.958	9	25	25	1	9	16	26588.9	1225	0.308641	0	1.86561e-05	3.83584	156		S84	0.0111936	0.007973	0.0108581	0.0144659	0.00784974	0.0144584	0.0109695	0.00914519	0.0143574	0.0128041	0.00476298	0.0102033	0.0101767	0.0101014	0.00714966	0.0090023	0	0.000174654	0.00089335	0.0102028
		S85	9	4	0.315308	0.0578277	294668	4	85.7574	9	9	25	1	4	16	26429.3	1849	0.548697	0	0.01465	0.0272253	103		S85	0.00839523	0.007973	0.0110701	0.0174332	0.0078584	0.00578337	0.00868016	0.00914519	0.00861443	0.0128041	0.00476298	0.00680221	0.0101767	0.0100711	0.00878387	0.0120031	0	0.00489425	7.52624e-05	0.00829038
		S86	9	9	1.15818	0.000964556	292548	9	34.8721	9	4	16	1	1	1	26869.8	3136	0.155188	21.4163	0.0422566	0	215.999		S86	0.00839523	0.0119595	0.0212165	0.00225151	0.00783008	0.00867505	0.00553517	0.00914519	0.00574295	0.0102433	0.00476298	0.0034011	0.00254418	0.0101546	0.0114395	0.00638345	0.0100201	0.00831218	0	0.0120055
		S87	9	9	0.328382	0.0181104	293880	4	40.6674	9	16	16	1	1	1	26629.7	4624	0.367309	8.35713	0.0710713	0	129		S87	0.00839523	0.0119595	0.0112973	0.00975606	0.00784789	0.00578337	0.00597744	0.00914519	0.0114859	0.0102433	0.00476298	0.0034011	0.00254418	0.0101092	0.0138908	0.00982069	0.00625933	0.0107799	0	0.0092779
		S88	16	1	0.346123	0.0285789	293391	9	35.8384	9	4	16	1	4	4	26744.4	3721	0.36382	72.0652	0.0653656	0.00625698	35		S88	0.0111936	0.0039865	0.0115984	0.0122556	0.00784136	0.00867505	0.00561134	0.00914519	0.00574295	0.0102433	0.00476298	0.00680221	0.00508837	0.0101309	0.0124608	0.00977394	0.0183807	0.0103381	3.60806e-05	0.0048327
		S89	16	1	0.68892	0.0134136	292702	4	57.7471	9	9	25	1	9	9	26902.9	2401	0.25	11.5995	0.0094268	0.0385388	189.999		S89	0.0111936	0.0039865	0.0163632	0.00839619	0.00783214	0.00578337	0.0071229	0.00914519	0.00861443	0.0128041	0.00476298	0.0102033	0.00763255	0.0101609	0.0100095	0.00810208	0.00737426	0.003926	8.95448e-05	0.0112598
		S90	16	9	0.67562	0.0100555	293695	9	61.1882	4	1	1	1	1	4	26391	3481	0.181413	0.465031	0.0568765	0	86		S90	0.0111936	0.0119595	0.0162045	0.00726961	0.00784541	0.00867505	0.00733206	0.0060968	0.00287148	0.00256082	0.00476298	0.0034011	0.00508837	0.0100638	0.0120523	0.00690177	0.00147652	0.00964349	0	0.00757539
		S91	16	1	0.0591754	0.0583092	296762	4	38.9683	9	4	1	1	9	16	26135.9	2209	0.27855	43.4471	0.0979609	0.0914488	215.999		S91	0.0111936	0.0039865	0.00479573	0.0175057	0.00788628	0.00578337	0.00585124	0.00914519	0.00574295	0.00256082	0.00476298	0.0102033	0.0101767	0.010015	0.00960097	0.0085522	0.0142718	0.0126559	0.000137937	0.0120055
		S92	1	4	0.0792428	0	298723	9	50.3934	9	4	1	1	1	16	24270.8	2116	0.373457	1.97577	0.0863372	0	11		S92	0.00279841	0.007973	0.00554963	0	0.00791229	0.00867505	0.00665394	0.00914519	0.00574295	0.00256082	0.00476298	0.0034011	0.0101767	0.00965106	0.0093967	0.00990254	0.00304346	0.0118814	0	0.00270926
		S93	4	1	0.132959	0.0441714	298202	4	155.838	9	16	1	1	16	16	25740	2704	0.104479	13.566	0.0180733	34.7963	88		S93	0.00559682	0.0039865	0.00718859	0.0152363	0.00790539	0.00578337	0.0117011	0.00914519	0.0114859	0.00256082	0.00476298	0.0136044	0.0101767	0.00993887	0.0106224	0.0052377	0.00797488	0.00543609	0.00269065	0.00766296
		S94	4	9	0.3995	0.0134173	293571	4	39.6158	9	4	16	1	1	9	26638.5	3364	0.16	9.86305	0.0356503	0	13498		S94	0.00559682	0.0119595	0.0124607	0.00839735	0.00784376	0.00578337	0.00589965	0.00914519	0.00574295	0.0102433	0.00476298	0.0034011	0.00763255	0.0101108	0.011848	0.00648166	0.00679994	0.00763483	0	0.0949053
		S95	9	1	0.0429422	0.0337057	294656	9	70.6249	4	4	1	1	9	16	25916.5	2809	0.157471	2.32428	0.0184267	0.0233836	35		S95	0.00839523	0.0039865	0.00408532	0.0133095	0.00785824	0.00867505	0.00787718	0.0060968	0.00574295	0.00256082	0.00476298	0.0102033	0.0101767	0.00997288	0.0108266	0.00643023	0.00330099	0.00548898	6.97505e-05	0.0048327
		S96	16	4	0.82385	0.00179654	293311	9	77.4949	9	4	16	1	9	4	26776.4	3364	0.336687	1.0462	0.155211	1.03641	98.9999		S96	0.0111936	0.007973	0.017894	0.00307276	0.00784029	0.00867505	0.00825142	0.00914519	0.00574295	0.0102433	0.00476298	0.0102033	0.00508837	0.010137	0.011848	0.00940241	0.00221466	0.0159305	0.000464361	0.0081278
		S97	4	4	0.76834	0.0062009	292976	4	158.153	9	16	25	1	9	16	26909.8	2401	0.239012	0.116266	0.0237628	0.857285	89.9999		S97	0.00559682	0.007973	0.0172807	0.0057087	0.00783581	0.00578337	0.0117878	0.00914519	0.0114859	0.0128041	0.00476298	0.0102033	0.0101767	0.0101622	0.0100095	0.00792203	0.000738287	0.00623328	0.000422332	0.00774955
		S98	4	9	0.00993975	0.01012	298483	9	25.1575	9	4	1	9	1	16	25722.7	2500	0.34602	124.229	0.156805	0	244		S98	0.00559682	0.0119595	0.00196549	0.00729289	0.00790911	0.00867505	0.00470139	0.00914519	0.00574295	0.00256082	0.014289	0.0034011	0.0101767	0.00993553	0.0102138	0.00953185	0.0241329	0.0160121	0	0.01276
		S99	16	4	0.400488	0.0565046	293522	4	319.623	9	9	25	1	9	16	26793.1	1600	0.286604	0	0.0158231	0.191843	138.999		S99	0.0111936	0.007973	0.0124761	0.0172326	0.00784311	0.00578337	0.0167576	0.00914519	0.00861443	0.0128041	0.00476298	0.0102033	0.0101767	0.0101401	0.00817104	0.00867496	0	0.00508644	0.000199786	0.00963079
		S100	9	9	0.940369	0	292836	4	38.0659	9	4	16	1	1	4	26840.6	3025	0.173611	12.6408	0.147441	0	81		S100	0.00839523	0.0119595	0.0191176	0	0.00783393	0.00578337	0.00578309	0.00914519	0.00574295	0.0102433	0.00476298	0.0034011	0.00508837	0.0101491	0.0112352	0.00675174	0.00769815	0.0155266	0	0.00735187
		S101	9	4	0.272251	0.0210714	294039	9	107.311	4	4	1	1	9	16	26229.7	2401	0.36382	0	0.161642	0.0924081	40.9999		S101	0.00839523	0.007973	0.0102865	0.0105234	0.00785002	0.00867505	0.00970988	0.0060968	0.00574295	0.00256082	0.00476298	0.0102033	0.0101767	0.010033	0.0100095	0.00977394	0	0.0162572	0.000138658	0.00523055
		S102	16	9	0.849339	0	292831	4	42.6447	9	16	16	1	1	4	26859.6	3249	0.38716	6.15457	0.0319777	0	171		S102	0.0111936	0.0119595	0.0181687	0	0.00783387	0.00578337	0.00612103	0.00914519	0.0114859	0.0102433	0.00476298	0.0034011	0.00508837	0.0101527	0.0116437	0.0100826	0.00537153	0.00723088	0	0.010682
		S103	1	4	0.415122	0.0761175	295124	9	93.4316	9	4	25	1	4	4	26377	2401	0.408179	0	0.0892904	0.000110219	71		S103	0.00279841	0.007973	0.012702	0.020001	0.00786448	0.00867505	0.00906022	0.00914519	0.00574295	0.0128041	0.00476298	0.00680221	0.00508837	0.0100611	0.0100095	0.0103527	0	0.0120829	4.78871e-06	0.00688311
		S104	9	9	0.033717	0.0285107	294877	9	59.4552	9	4	1	1	1	4	25830.6	3025	0.217777	0.581275	0.0986042	0	38		S104	0.00839523	0.0119595	0.00362	0.0122409	0.00786119	0.00867505	0.00722748	0.00914519	0.00574295	0.00256082	0.00476298	0.0034011	0.00508837	0.00995634	0.0112352	0.00756193	0.00165078	0.0126974	0	0.00503555
		S105	16	1	0.0282896	0.0137527	296546	9	172.825	9	4	1	1	16	16	25131.4	2116	0.291258	2.90501	0.172915	18.3856	35		S105	0.0111936	0.0039865	0.00331587	0.00850167	0.0078834	0.00867505	0.0123224	0.00914519	0.00574295	0.00256082	0.00476298	0.0136044	0.0101767	0.00982068	0.0093967	0.00874511	0.0036904	0.0168145	0.00195582	0.0048327
		S106	16	1	0.103629	0.0377342	294479	4	102.184	9	4	1	1	9	16	26041.2	2500	0.217777	0.581275	0.0219386	0.0991664	35		S106	0.0111936	0.0039865	0.00634635	0.0140824	0.00785588	0.00578337	0.00947508	0.00914519	0.00574295	0.00256082	0.00476298	0.0102033	0.0101767	0.00999686	0.0102138	0.00756193	0.00165078	0.00598925	0.000143639	0.0048327
		S107	4	1	0.0250361	0.0154885	295349	9	41.1039	9	1	25	1	4	1	25555.9	3249	0.423533	31.0791	0.0414106	0.0277559	62.9999		S107	0.00559682	0.0039865	0.00311937	0.00902226	0.00786747	0.00867505	0.00600943	0.00914519	0.00287148	0.0128041	0.00476298	0.00680221	0.00254418	0.00990325	0.0116437	0.0105456	0.0120707	0.00822855	7.59922e-05	0.00648374
		S108	4	9	0.407261	0.0794851	295725	4	38.5378	9	9	25	1	1	4	26263.4	3844	0.308642	11.7152	0.00311305	0	217.999		S108	0.00559682	0.0119595	0.0125811	0.0204387	0.00787248	0.00578337	0.00581883	0.00914519	0.00861443	0.0128041	0.00476298	0.0034011	0.00508837	0.0100394	0.0126651	0.00900232	0.00741096	0.00225611	0	0.012061
		S109	16	1	0.222904	0.0728379	296305	9	62.6722	9	4	1	1	9	16	26190.6	2401	0.142716	6.15457	0.152861	0.0943847	78.9999		S109	0.0111936	0.0039865	0.00930771	0.0195654	0.0078802	0.00867505	0.00742044	0.00914519	0.00574295	0.00256082	0.00476298	0.0102033	0.0101767	0.0100255	0.0100095	0.00612157	0.00537153	0.0158094	0.000140134	0.00726054
		S110	1	4	0.058387	0.0581779	296494	9	183.63	9	4	1	1	25	16	26189.9	2500	0.243865	0	0.151949	717.511	136		S110	0.00279841	0.007973	0.00476367	0.0174859	0.00788272	0.00867505	0.0127017	0.00914519	0.00574295	0.00256082	0.00476298	0.0170055	0.0101767	0.0100254	0.0102138	0.00800205	0	0.0157622	0.0122182	0.00952631
		S111	9	1	0.0341932	0.0233145	295109	9	50.3934	9	4	1	1	1	16	25649.9	3136	0.183673	1.97577	0.0151475	0	194		S111	0.00839523	0.0039865	0.00364547	0.0110694	0.00786427	0.00867505	0.00665394	0.00914519	0.00574295	0.00256082	0.00476298	0.0034011	0.0101767	0.00992147	0.0114395	0.00694463	0.00304346	0.00497665	0	0.0113778
		S112	9	1	0.0267558	0.0150609	295597	9	50.7264	9	4	1	1	9	4	25459.1	2916	0.291258	16.9169	0.051194	0.081343	68.9999		S112	0.00839523	0.0039865	0.00322473	0.00889684	0.00787077	0.00867505	0.00667589	0.00914519	0.00574295	0.00256082	0.00476298	0.0102033	0.00508837	0.00988448	0.0110309	0.00874511	0.00890553	0.00914908	0.000130092	0.00678547
		S113	1	9	0.0486595	0	299303	9	29.9185	9	4	1	1	1	4	23945.7	2601	0.22098	50.8609	0.0445784	0	169		S113	0.00279841	0.0119595	0.00434878	0	0.00791997	0.00867505	0.00512698	0.00914519	0.00574295	0.00256082	0.00476298	0.0034011	0.00508837	0.0095862	0.0104181	0.00761733	0.0154416	0.00853748	0	0.0106194
		S114	4	9	0.895972	0.00484715	293104	9	54.2306	4	4	1	1	1	4	26659.1	3136	0.308642	1.16241	0.144478	0	52		S114	0.00559682	0.0119595	0.0186608	0.00504723	0.00783752	0.00867505	0.00690262	0.0060968	0.00574295	0.00256082	0.00476298	0.0034011	0.00508837	0.0101147	0.0114395	0.00900232	0.00233442	0.0153698	0	0.00589057
		S115	16	9	0.442256	0.0213306	292884	9	28.3058	9	16	16	1	1	1	26884.5	3721	0.188655	68.3365	0.0548122	0	133.001		S115	0.0111936	0.0119595	0.0131105	0.0105879	0.00783458	0.00867505	0.00498689	0.00914519	0.0114859	0.0102433	0.00476298	0.0034011	0.00254418	0.0101574	0.0124608	0.00703818	0.0178989	0.00946686	0	0.00942069
		S116	4	9	0.027557	0	300206	9	41.3223	9	4	1	1	1	9	23589.6	2401	0.25	7.5459	0.0976356	0	20		S116	0.00559682	0.0119595	0.00327265	0	0.00793191	0.00867505	0.00602538	0.00914519	0.00574295	0.00256082	0.00476298	0.0034011	0.00763255	0.00951465	0.0100095	0.00810208	0.00594778	0.0126349	0	0.00365318
		S117	16	9	0.799617	0.0070616	292563	4	49.2463	9	1	25	1	1	9	26909.8	2916	0.604939	2.32428	0.035312	0	39		S117	0.0111936	0.0119595	0.0176289	0.00609202	0.00783028	0.00578337	0.00657777	0.00914519	0.00287148	0.0128041	0.00476298	0.0034011	0.00763255	0.0101622	0.0110309	0.0126032	0.00330099	0.00759852	0	0.00510138
		S118	16	9	0.860538	0.0056698	293104	9	50.8246	4	4	1	1	4	4	26659.1	3249	0.217777	1.8596	0.135549	0.00212659	44.9999		S118	0.0111936	0.0119595	0.0182881	0.00545876	0.00783752	0.00867505	0.00668235	0.0060968	0.00574295	0.00256082	0.00476298	0.00680221	0.00508837	0.0101147	0.0116437	0.00756193	0.00295263	0.0148873	2.10346e-05	0.00547976
		S119	16	4	0.0490516	0.0378789	295201	4	77.4949	9	4	1	1	9	16	25748.4	2401	0.19753	1.0462	0.116374	0.0839267	166.999		S119	0.0111936	0.007973	0.00436627	0.0141094	0.00786551	0.00578337	0.00825142	0.00914519	0.00574295	0.00256082	0.00476298	0.0102033	0.0101767	0.00994048	0.0100095	0.00720184	0.00221466	0.0137942	0.000132142	0.0105563
		S120	4	1	0.046389	0	299602	4	102.406	9	4	1	1	4	9	23827.9	2704	0.351166	3.94996	0.101622	0.00752438	24		S120	0.00559682	0.0039865	0.00424611	0	0.00792392	0.00578337	0.00948539	0.00914519	0.00574295	0.00256082	0.00476298	0.00680221	0.00763255	0.0095626	0.0106224	0.00960247	0.00430324	0.0128903	3.95664e-05	0.00400185
		S121	16	4	0.371999	0.0791781	294961	4	87.6607	9	9	25	1	9	25	26452.7	1681	0.185378	1.0462	0.00379119	0.0991664	130.001		S121	0.0111936	0.007973	0.0120242	0.0203992	0.00786231	0.00578337	0.00877596	0.00914519	0.00861443	0.0128041	0.00476298	0.0102033	0.0127209	0.0100755	0.00837532	0.00697678	0.00221466	0.00248975	0.000143639	0.00931384
		S122	1	4	0.316202	0.077174	295256	4	87.6607	9	4	16	1	9	16	26437.8	2704	0.0877913	1.0462	0.0213727	0.0637502	60.0001		S122	0.00279841	0.007973	0.0110858	0.0201393	0.00786624	0.00578337	0.00877596	0.00914519	0.00574295	0.0102433	0.00476298	0.0102033	0.0101767	0.0100727	0.0106224	0.00480123	0.00221466	0.00591149	0.000115168	0.00632749
		S123	9	9	0.300607	0.0757009	295256	4	39.9983	9	1	16	1	4	1	26437.8	3844	0.27855	9.28397	0.0546171	0.000102842	13		S123	0.00839523	0.0119595	0.0108089	0.0199462	0.00786624	0.00578337	0.00592806	0.00914519	0.00287148	0.0102433	0.00476298	0.00680221	0.00254418	0.0100727	0.0126651	0.0085522	0.00659729	0.00945	4.62569e-06	0.00294528
		S124	9	1	0.0269643	0.0153653	296303	9	54.2306	9	16	1	1	9	16	25227	2209	0.408179	18.533	0.0278236	0.0789514	74.9999		S124	0.00839523	0.0039865	0.00323726	0.0089863	0.00788017	0.00867505	0.00690262	0.00914519	0.0114859	0.00256082	0.00476298	0.0102033	0.0101767	0.00983932	0.00960097	0.0103527	0.00932121	0.00674488	0.000128166	0.00707434
		S125	16	1	0.0478979	0	299380	4	41.0327	9	4	1	1	4	16	23879.5	2025	0.178271	7.89363	0.0728001	0.00832961	67		S125	0.0111936	0.0039865	0.00431462	0	0.00792098	0.00578337	0.00600423	0.00914519	0.00574295	0.00256082	0.00476298	0.00680221	0.0101767	0.00957294	0.00919242	0.00684175	0.00608327	0.0109102	4.16297e-05	0.00668641
		S126	9	4	0.105075	0.0354309	294714	9	85.7574	9	4	1	1	4	16	25978.7	2304	0.104479	0	0.152382	0.000362678	215.999		S126	0.00839523	0.007973	0.00639047	0.0136459	0.00785902	0.00867505	0.00868016	0.00914519	0.00574295	0.00256082	0.00476298	0.00680221	0.0101767	0.00998484	0.00980525	0.0052377	0	0.0157846	8.68664e-06	0.0120055
		S127	16	1	0.229749	0.0230618	294439	9	39.4536	9	16	16	1	9	16	26099.7	2601	0.105486	89.6146	0.0208823	0.261182	324		S127	0.0111936	0.0039865	0.00944953	0.0110092	0.00785534	0.00867505	0.00588756	0.00914519	0.0114859	0.0102433	0.00476298	0.0102033	0.0101767	0.0100081	0.0104181	0.00526288	0.0204969	0.00584328	0.000233111	0.0147037
		S128	9	9	0.029605	0	300100	9	34.5019	9	4	1	1	1	1	23581	2809	0.222994	22.799	0.123532	0	53		S128	0.00839523	0.0119595	0.00339208	0	0.00793051	0.00867505	0.00550571	0.00914519	0.00574295	0.00256082	0.00476298	0.0034011	0.00254418	0.00951291	0.0108266	0.00765196	0.0103385	0.0142121	0	0.00594694
		S129	9	9	0.0577566	0	299027	9	40.5796	9	4	1	1	1	4	24034.9	2704	0.495199	8.47305	0.0239392	0	46.9999		S129	0.00839523	0.0119595	0.00473789	0	0.00791632	0.00867505	0.00597098	0.00914519	0.00574295	0.00256082	0.00476298	0.0034011	0.00508837	0.00960404	0.0106224	0.0114029	0.00630259	0.00625637	0	0.00560021
		S130	9	4	0.336275	0.0367834	293505	25	110.529	9	25	25	1	9	16	26729.6	1296	0.308642	0	0	0.147012	35		S130	0.00839523	0.007973	0.0114322	0.0139039	0.00784288	0.0144584	0.00985442	0.00914519	0.0143574	0.0128041	0.00476298	0.0102033	0.0101767	0.0101281	0.00735394	0.00900232	0	0	0.000174891	0.0048327
		S131	16	4	0.181325	0.049064	297940	4	104.452	9	16	1	1	9	16	25791.7	2704	0.25	0.465031	0.0155404	0.261936	46		S131	0.0111936	0.007973	0.00839485	0.016058	0.00790191	0.00578337	0.00957969	0.00914519	0.0114859	0.00256082	0.00476298	0.0102033	0.0101767	0.00994885	0.0106224	0.00810208	0.00147652	0.00504079	0.000233447	0.00554031
		S132	4	1	0.247279	0.0764578	296062	9	54.3796	9	4	16	1	9	4	26238.5	3249	0.178271	28.3222	0.146281	0.482473	84		S132	0.00559682	0.0039865	0.00980343	0.0200457	0.00787697	0.00867505	0.0069121	0.00914519	0.00574295	0.0102433	0.00476298	0.0102033	0.00508837	0.0100346	0.0116437	0.00684175	0.0115229	0.0154654	0.000316831	0.00748678
		S133	9	1	0.261193	0.0307894	293685	9	50.7142	4	4	1	1	1	4	26302	3249	0.284445	7.5459	0.0943295	0	30		S133	0.00839523	0.0039865	0.0100754	0.0127207	0.00784528	0.00867505	0.00667508	0.0060968	0.00574295	0.00256082	0.00476298	0.0034011	0.00508837	0.0100468	0.0116437	0.00864223	0.00594778	0.0124191	0	0.00447421
		S134	9	4	0.407451	0.0581297	293522	1	85.7574	9	9	25	1	9	16	26793.1	1444	0.38716	0	0.0110868	0.0562325	74.0001		S134	0.00839523	0.007973	0.0125841	0.0174787	0.00784311	0.00289168	0.00868016	0.00914519	0.00861443	0.0128041	0.00476298	0.0102033	0.0101767	0.0101401	0.00776249	0.0100826	0	0.00425766	0.000108165	0.00702703
		S135	16	9	0.237339	0.0742404	296305	9	44.5022	9	4	1	1	1	9	26190.6	2809	0.19753	4.64635	0.100769	0	33		S135	0.0111936	0.0119595	0.00960435	0.0197529	0.0078802	0.00867505	0.00625292	0.00914519	0.00574295	0.00256082	0.00476298	0.0034011	0.00763255	0.0100255	0.0108266	0.00720184	0.00466719	0.0128361	0	0.00469259
		S136	16	1	0.19553	0.0569973	297378	4	73.1832	9	4	1	1	9	16	25939.7	2704	0.258	24.0658	0.0427542	0.840306	121		S136	0.0111936	0.0039865	0.00871748	0.0173076	0.00789446	0.00578337	0.00801859	0.00914519	0.00574295	0.00256082	0.00476298	0.0102033	0.0101767	0.00997734	0.0106224	0.00823069	0.0106218	0.00836098	0.000418129	0.00898562
		S137	9	1	0.445863	0.0795325	294208	4	28.7543	9	9	25	1	1	9	26641.4	2209	0.173611	62.903	0.00332547	0	120.001		S137	0.00839523	0.0039865	0.0131639	0.0204448	0.00785226	0.00578337	0.00502624	0.00914519	0.00861443	0.0128041	0.00476298	0.0034011	0.00763255	0.0101114	0.00960097	0.00675174	0.0171725	0.00233182	0	0.00894845
		S138	4	4	0.793553	0.00575348	293927	4	113.354	4	4	1	1	16	16	26390.7	2209	0.121945	0	0.072052	14.195	36		S138	0.00559682	0.007973	0.0175619	0.00549889	0.00784851	0.00578337	0.00997955	0.0060968	0.00574295	0.00256082	0.00476298	0.0136044	0.0101767	0.0100637	0.00960097	0.00565859	0	0.010854	0.00171854	0.00490125
		S139	1	9	0.0589334	0.0378789	294624	9	38.5995	4	4	25	1	1	1	25951.9	4356	0.396434	11.5995	0.0640505	0	46.9999		S139	0.00279841	0.0119595	0.00478591	0.0141094	0.00785782	0.00867505	0.00582348	0.0060968	0.00574295	0.0128041	0.00476298	0.0034011	0.00254418	0.0099797	0.0134822	0.0102026	0.00737426	0.0102336	0	0.00560021
		S140	9	1	0.293465	0.0788397	296952	9	49.6482	9	9	16	1	1	16	25985.8	3249	0.308641	19.6867	0.118791	0	42		S140	0.00839523	0.0039865	0.0106798	0.0203555	0.0078888	0.00867505	0.00660456	0.00914519	0.00861443	0.0102433	0.00476298	0.0034011	0.0101767	0.0099862	0.0116437	0.0090023	0.00960695	0.0139367	0	0.00529395
		S141	9	1	1.11962	3.99524e-05	292458	9	37.1182	9	25	25	1	9	4	26930.1	3364	0.119494	129.636	0.0271182	0.508891	297		S141	0.00839523	0.0039865	0.0208602	0.000458228	0.00782888	0.00867505	0.00571065	0.00914519	0.0143574	0.0128041	0.00476298	0.0102033	0.00508837	0.010166	0.011848	0.00560144	0.0246526	0.00665883	0.00032539	0.0140778
		S142	4	1	0.0552668	0.000162904	298443	9	66.5066	9	4	1	1	9	16	24412.2	2116	0.408179	8.58889	0.0218839	0.0539763	26		S142	0.00559682	0.0039865	0.00463464	0.000925287	0.00790857	0.00867505	0.00764407	0.00914519	0.00574295	0.00256082	0.00476298	0.0102033	0.0101767	0.00967912	0.0093967	0.0103527	0.00634552	0.00598177	0.000105972	0.00416526
		S143	16	9	0.081923	0.0378789	294254	4	30.9747	4	4	1	1	1	1	26100.7	4761	0.205201	42.076	0.107875	0	149.001		S143	0.0111936	0.0119595	0.0056427	0.0141094	0.00785288	0.00578337	0.00521669	0.0060968	0.00574295	0.00256082	0.00476298	0.0034011	0.00254418	0.0100083	0.014095	0.00734034	0.0140448	0.0132809	0	0.00997126
		S144	1	4	0.0480456	0.0382187	297890	16	93.4316	9	16	1	1	9	16	25814.8	2704	0.226757	0	0.0105999	0.081343	82.0001		S144	0.00279841	0.007973	0.00432126	0.0141725	0.00790125	0.0115667	0.00906022	0.00914519	0.0114859	0.00256082	0.00476298	0.0102033	0.0101767	0.00995331	0.0106224	0.00771626	0	0.00416312	0.000130092	0.00739712
		S145	16	1	0.0777752	0	298723	9	91.1838	9	4	1	1	9	25	24270.8	1936	0.291258	4.76243	0.102811	0.325044	36		S145	0.0111936	0.0039865	0.005498	0	0.00791229	0.00867505	0.00895057	0.00914519	0.00574295	0.00256082	0.00476298	0.0102033	0.0127209	0.00965106	0.00898815	0.00874511	0.00472513	0.0129655	0.000260053	0.00490125
		S146	16	1	0.0489715	0	299442	9	163.594	9	4	1	1	16	16	23838.7	2025	0.130401	12.0624	0.0270208	44.6004	35		S146	0.0111936	0.0039865	0.0043627	0	0.0079218	0.00867505	0.0119888	0.00914519	0.00574295	0.00256082	0.00476298	0.0136044	0.0101767	0.00956476	0.00919242	0.0058515	0.00751995	0.00664686	0.00304621	0.0048327
		S147	9	4	0.965613	0	291558	4	39.6158	9	4	25	1	1	1	27256.4	3481	0.197531	9.86305	0.0382523	0	71		S147	0.00839523	0.007973	0.0193725	0	0.00781682	0.00578337	0.00589965	0.00914519	0.00574295	0.0128041	0.00476298	0.0034011	0.00254418	0.0102274	0.0120523	0.00720186	0.00679994	0.00790854	0	0.00688311
		S148	1	4	0.550825	0.0238644	292066	16	170.459	9	9	25	1	9	16	27145.2	1681	0.145125	0	0	0.308179	61		S148	0.00279841	0.007973	0.0146316	0.0111992	0.00782362	0.0115667	0.0122378	0.00914519	0.00861443	0.0128041	0.00476298	0.0102033	0.0101767	0.0102066	0.00837532	0.00617302	0	0	0.000253217	0.00638
		S149	9	1	0.0352208	0.030808	294056	4	54.9864	4	1	1	1	4	9	26127.8	2809	0.171514	37.4999	0.0810951	0.0365311	118		S149	0.00839523	0.0039865	0.00369984	0.0127245	0.00785023	0.00578337	0.00695056	0.0060968	0.00287148	0.00256082	0.00476298	0.00680221	0.00763255	0.0100135	0.0108266	0.00671082	0.0132591	0.011515	8.71811e-05	0.00887355
		S150	9	4	0.864506	0.00573724	291723	4	39.3269	9	4	25	1	1	16	27177.5	2704	0.0933639	10.3263	0.00754106	0	80		S150	0.00839523	0.007973	0.0183302	0.00549113	0.00781904	0.00578337	0.0058781	0.00914519	0.00574295	0.0128041	0.00476298	0.0034011	0.0101767	0.0102126	0.0106224	0.00495126	0.00695778	0.00351143	0	0.00730635
		S151	9	9	0.577676	0.00676742	292135	16	43.7199	4	1	16	1	1	1	26885.2	3844	0.151235	5.22653	0.014043	0	18		S151	0.00839523	0.0119595	0.0149839	0.00596378	0.00782455	0.0115667	0.00619771	0.0060968	0.00287148	0.0102433	0.00476298	0.0034011	0.00254418	0.0101576	0.0126651	0.00630162	0.00495001	0.00479178	0	0.00346571
		S152	9	1	0.275836	0.0284837	293114	9	38.0659	4	16	1	1	9	16	26503.8	2704	0.0771606	12.6408	0.0297745	0.0991022	94.9999		S152	0.00839523	0.0039865	0.010354	0.0122351	0.00783765	0.00867505	0.00578309	0.0060968	0.0114859	0.00256082	0.00476298	0.0102033	0.0101767	0.0100853	0.0106224	0.00450116	0.00769815	0.00697734	0.000143593	0.00796191
		S153	16	9	0.0372042	0	299770	9	50.3934	9	16	1	1	1	9	23710.5	2401	0.268862	1.97577	0.0223963	0	32		S153	0.0111936	0.0119595	0.0038026	0	0.00792615	0.00867505	0.00665394	0.00914519	0.0114859	0.00256082	0.00476298	0.0034011	0.00763255	0.00953899	0.0100095	0.00840216	0.00304346	0.0060514	0	0.00462094
		S154	9	4	0.309786	0.0223912	292703	9	41.3223	4	4	1	1	4	1	26639.8	3136	0.151235	30.0456	0.0479216	0.00936126	39		S154	0.00839523	0.007973	0.0109727	0.010848	0.00783215	0.00867505	0.00602538	0.0060968	0.00574295	0.00256082	0.00476298	0.00680221	0.00254418	0.0101111	0.0114395	0.00630162	0.0118683	0.00885183	4.41325e-05	0.00510138
		S155	16	1	0.0462452	0.0607381	295062	9	76.5702	9	4	1	1	9	16	26555.6	2401	0.308642	1.16241	0.160392	4.43081	52		S155	0.0111936	0.0039865	0.00423953	0.0178665	0.00786365	0.00867505	0.00820204	0.00914519	0.00574295	0.00256082	0.00476298	0.0102033	0.0101767	0.0100951	0.0100095	0.00900232	0.00233442	0.0161942	0.000960137	0.00589057
		S156	9	4	0.0844379	0	297523	4	113.354	9	25	25	1	9	16	24701.8	1521	0.214335	0	0.0115393	0.0977869	34		S156	0.00839523	0.007973	0.00572865	0	0.00789638	0.00578337	0.00997955	0.00914519	0.0143574	0.0128041	0.00476298	0.0102033	0.0101767	0.00973636	0.00796677	0.00750192	0	0.00434367	0.000142637	0.00476316
		S157	9	1	0.0294229	0.0120914	295237	9	128.655	9	9	1	1	16	16	25577.3	2601	0.265382	3.3695	0.0881852	17.5539	149.999		S157	0.00839523	0.0039865	0.00338163	0.00797166	0.00786598	0.00867505	0.0106317	0.00914519	0.00861443	0.00256082	0.00476298	0.0136044	0.0101767	0.0099074	0.0104181	0.0083476	0.00397449	0.0120079	0.00191108	0.0100046
		S158	9	4	0.384036	0.0125655	292259	9	109.439	4	16	16	1	9	16	26829.1	2704	0.308642	0.116266	0.0339986	0.0151214	54		S158	0.00839523	0.007973	0.0122171	0.00812644	0.00782622	0.00867505	0.00980568	0.0060968	0.0114859	0.0102433	0.00476298	0.0102033	0.0101767	0.010147	0.0106224	0.00900232	0.000738287	0.00745586	5.60902e-05	0.00600278
		S159	9	9	0.0393641	0.0552396	295322	9	31.5724	9	4	1	1	1	1	26502.5	4096	0.257999	37.8434	0.0492978	0	401.998		S159	0.00839523	0.0119595	0.00391142	0.0170386	0.00786711	0.00867505	0.00526679	0.00914519	0.00574295	0.00256082	0.00476298	0.0034011	0.00254418	0.010085	0.0130737	0.00823067	0.0133197	0.00897803	0	0.0163783
		S160	16	4	0.168983	0.0656369	295151	4	246.559	9	4	1	1	25	16	26498.6	2401	0.156074	1.97577	0.163853	606.568	180		S160	0.0111936	0.007973	0.0081041	0.0185731	0.00786484	0.00578337	0.0147181	0.00914519	0.00574295	0.00256082	0.00476298	0.0170055	0.0101767	0.0100843	0.0100095	0.00640165	0.00304346	0.0163679	0.0112339	0.0109595
		S161	4	1	0.0917345	0	297534	16	181.899	9	25	1	1	16	16	24683.2	2025	0.38322	0.232526	0.010745	28.033	2135		S161	0.00559682	0.0039865	0.00597104	0	0.00789653	0.0115667	0.0126418	0.00914519	0.0143574	0.00256082	0.00476298	0.0136044	0.0101767	0.00973271	0.00919242	0.0100312	0.00104408	0.00419151	0.00241505	0.0377446
		S162	4	9	0.304874	0.0240231	292703	9	73.4	4	4	1	1	9	9	26639.8	2601	0.0696374	0	0.120446	0.00674593	87		S162	0.00559682	0.0119595	0.0108854	0.0112363	0.00783215	0.00867505	0.00803045	0.0060968	0.00574295	0.00256082	0.00476298	0.0102033	0.00763255	0.0101111	0.0104181	0.0042761	0	0.0140334	3.74638e-05	0.0076193
		S163	9	1	0.0586327	0.0653247	295651	4	150.808	9	4	1	1	16	16	26397.8	2809	0.220089	7.5459	0.13873	61.3012	66		S163	0.00839523	0.0039865	0.00477369	0.0185289	0.0078715	0.00578337	0.0115108	0.00914519	0.00574295	0.00256082	0.00476298	0.0136044	0.0101767	0.0100651	0.0108266	0.00760195	0.00594778	0.015061	0.0035713	0.00663632
		S164	9	4	1.22072	0	292031	4	110.529	9	4	25	1	9	16	27069.1	2025	0.261234	0	0.0223861	2.24077	322.001		S164	0.00839523	0.007973	0.0217817	0	0.00782316	0.00578337	0.00985442	0.00914519	0.00574295	0.0128041	0.00476298	0.0102033	0.0101767	0.0101922	0.00919242	0.00828212	0	0.00605003	0.000682794	0.0146583
		S165	16	1	0.0021707	9.62997e-06	298547	4	39.2569	9	4	1	9	1	4	25762.5	3844	0.16	10.442	0.131387	0	24		S165	0.0111936	0.0039865	0.00091851	0.000224969	0.00790996	0.00578337	0.00587286	0.00914519	0.00574295	0.00256082	0.014289	0.0034011	0.00508837	0.00994321	0.0126651	0.00648166	0.00699667	0.0146569	0	0.00400185
		S166	9	9	0.0471667	0.0482681	296452	9	38.3562	9	4	1	1	1	9	26234.9	3136	0.211892	12.0624	0.174555	0	91.9999		S166	0.00839523	0.0119595	0.00428156	0.0159272	0.00788215	0.00867505	0.0058051	0.00914519	0.00574295	0.00256082	0.00476298	0.0034011	0.00763255	0.010034	0.0114395	0.00745905	0.00751995	0.0168941	0	0.00783518
		S167	9	1	0.127545	0	304763	9	83.8305	9	16	16	1	9	4	21512.4	3721	0.19753	1.16241	0.0166475	0.0711406	33		S167	0.00839523	0.0039865	0.00704069	0	0.00799187	0.00867505	0.00858209	0.00914519	0.0114859	0.0102433	0.00476298	0.0102033	0.00508837	0.00908609	0.0124608	0.00720184	0.00233442	0.00521725	0.000121661	0.00469259
		S168	4	4	0.0912451	0	297523	25	226.93	9	25	25	1	16	16	24701.8	1089	0.214335	0	0	174.533	153		S168	0.00559682	0.007973	0.00595509	0	0.00789638	0.0144584	0.0141201	0.00914519	0.0143574	0.0128041	0.00476298	0.0136044	0.0101767	0.00973636	0.00674111	0.00750192	0	0	0.00602602	0.0101042
		S169	9	4	0.128908	0	304763	9	54.2306	9	16	16	1	1	4	21512.4	3844	0.178271	1.16241	0.0126536	0	17		S169	0.00839523	0.007973	0.0070782	0	0.00799187	0.00867505	0.00690262	0.00914519	0.0114859	0.0102433	0.00476298	0.0034011	0.00508837	0.00908609	0.0126651	0.00684175	0.00233442	0.00454856	0	0.00336806
		S170	9	4	0.0828461	0	297216	9	114.762	9	16	16	1	9	16	24818.9	2209	0.173611	0.116266	0.0453929	0.0805305	19		S170	0.00839523	0.007973	0.0056744	0	0.0078923	0.00867505	0.0100413	0.00914519	0.0114859	0.0102433	0.00476298	0.0102033	0.0101767	0.00975941	0.00960097	0.00675174	0.000738287	0.00861512	0.000129441	0.00356068
		S171	4	9	0.00209476	0	301424	4	29.8815	9	16	16	1	1	4	23056.6	2916	0.268861	51.2025	0.012917	0	156		S171	0.00559682	0.0119595	0.000902299	0	0.00794798	0.00578337	0.00512381	0.00914519	0.0114859	0.0102433	0.00476298	0.0034011	0.00508837	0.00940655	0.0110309	0.00840215	0.0154933	0.00459567	0	0.0102028
		S172	9	4	0.347489	0.075246	293879	9	138.839	9	4	16	1	9	16	26794.1	2401	0.142716	1.16241	0.10841	0.101003	24		S172	0.00839523	0.007973	0.0116213	0.0198862	0.00784787	0.00867505	0.0110445	0.00914519	0.00574295	0.0102433	0.00476298	0.0102033	0.0101767	0.0101403	0.0100095	0.00612157	0.00233442	0.0133138	0.000144963	0.00400185
		S173	4	4	0.0485572	0.0510905	296452	9	147.644	9	4	1	1	9	16	26234.9	2116	0.433925	0	0.175699	2.20823	163.999		S173	0.00559682	0.007973	0.00434421	0.0163863	0.00788215	0.00867505	0.0113894	0.00914519	0.00574295	0.00256082	0.00476298	0.0102033	0.0101767	0.010034	0.0093967	0.0106742	0	0.0169493	0.000677818	0.0104611
		S174	4	4	0.0832917	0	298149	9	133.705	9	1	1	1	9	9	24462.8	1936	0.233927	0	0.0100058	0.119219	228.001		S174	0.00559682	0.007973	0.00568964	0	0.00790468	0.00867505	0.0108384	0.00914519	0.00287148	0.00256082	0.00476298	0.0102033	0.00763255	0.00968916	0.00898815	0.0078373	0	0.00404477	0.000157494	0.0123346
		S175	4	1	0.448915	0.0502526	292982	1	66.7303	9	9	25	1	9	16	26941.3	2116	0.208657	0.929975	0.00910326	0.10349	109		S175	0.00559682	0.0039865	0.0132089	0.0162514	0.00783589	0.00289168	0.00765691	0.00914519	0.00861443	0.0128041	0.00476298	0.0102033	0.0101767	0.0101681	0.0093967	0.0074019	0.00208802	0.00385803	0.000146737	0.00852842
		S176	4	4	0.775025	0.0159138	292288	4	118.157	9	25	25	1	9	16	27034.3	1156	0.27855	0	0.00299949	0.00763292	26		S176	0.00559682	0.007973	0.0173557	0.00914529	0.00782661	0.00578337	0.0101888	0.00914519	0.0143574	0.0128041	0.00476298	0.0102033	0.0101767	0.0101857	0.00694539	0.0085522	0	0.00221458	3.98508e-05	0.00416526
		S177	16	9	0.83691	6.3656e-05	292014	4	41.3223	9	4	25	1	1	1	27024.1	4489	0.408179	7.5459	0.0543128	0	22		S177	0.0111936	0.0119595	0.0180353	0.000578402	0.00782293	0.00578337	0.00602538	0.00914519	0.00574295	0.0128041	0.00476298	0.0034011	0.00254418	0.0101838	0.0136865	0.0103527	0.00594778	0.00942364	0	0.00383149
		S178	9	9	0.576064	0.00785058	292447	9	41.7316	4	1	16	1	1	1	26798.7	4900	0.183673	7.0822	0.0291149	0	208		S178	0.00839523	0.0119595	0.014963	0.00642334	0.00782873	0.00867505	0.00605514	0.0060968	0.00287148	0.0102433	0.00476298	0.0034011	0.00254418	0.0101412	0.0142993	0.00694463	0.00576213	0.00689963	0	0.0117811
		S179	4	9	0.315724	0.0744586	293879	9	35.1002	9	1	16	1	1	1	26794.1	3721	0.308642	20.6093	0.030982	0	74.0001		S179	0.00559682	0.0119595	0.0110774	0.0197819	0.00784787	0.00867505	0.00555324	0.00914519	0.00287148	0.0102433	0.00476298	0.0034011	0.00254418	0.0101403	0.0124608	0.00900232	0.00982949	0.00711741	0	0.00702703
		S180	4	1	0.224027	0.0696253	295151	4	41.3223	9	4	1	1	1	16	26498.6	2704	0.281817	30.0456	0.133062	0	169		S180	0.00559682	0.0039865	0.00933113	0.0191291	0.00786484	0.00578337	0.00602538	0.00914519	0.00574295	0.00256082	0.00476298	0.0034011	0.0101767	0.0100843	0.0106224	0.0086022	0.0118683	0.0147501	0	0.0106194
		S181	1	1	0.438321	0.0639751	293296	9	49.525	9	9	25	1	9	16	26889.8	2500	0.404959	20.0327	0.000569548	0.175364	184.001		S181	0.00279841	0.0039865	0.0130521	0.0183365	0.00784008	0.00867505	0.00659636	0.00914519	0.00861443	0.0128041	0.00476298	0.0102033	0.0101767	0.0101584	0.0102138	0.0103117	0.009691	0.000965012	0.000191012	0.0110807
		S182	16	1	0.0826827	0	306127	4	55.0092	1	16	1	1	1	4	20866.4	3481	0.0877913	1.0462	0.0117183	0	49		S182	0.0111936	0.0039865	0.0056688	0	0.00800974	0.00578337	0.006952	0.0030484	0.0114859	0.00256082	0.00476298	0.0034011	0.00508837	0.00894862	0.0120523	0.00480123	0.00221466	0.00437723	0	0.00571812
		S183	9	4	0.0976431	0	305910	16	107.311	1	25	25	1	9	16	20993.4	1849	0.420096	0	0.0157676	0.634067	140.001		S183	0.00839523	0.007973	0.00616034	0	0.0080069	0.0115667	0.00970988	0.0030484	0.0143574	0.0128041	0.00476298	0.0102033	0.0101767	0.00897582	0.00878387	0.0105027	0	0.0050775	0.000363211	0.00966543
		S184	9	1	0.00613004	0	297936	9	91.5531	9	4	1	9	9	16	25896.9	2916	0.137174	13.566	0.103859	0.348154	78		S184	0.00839523	0.0039865	0.00154353	0	0.00790186	0.00867505	0.00896868	0.00914519	0.00574295	0.00256082	0.014289	0.0102033	0.0101767	0.0099691	0.0110309	0.00600153	0.00797488	0.0130313	0.000269139	0.00721444
		S185	9	1	0.0381105	0.0346254	296141	9	44.3376	9	4	1	1	4	16	26334.5	3025	0.266125	18.9946	0.165234	0.0195502	189.999		S185	0.00839523	0.0039865	0.00384863	0.0134899	0.00787801	0.00867505	0.00624135	0.00914519	0.00574295	0.00256082	0.00476298	0.00680221	0.0101767	0.010053	0.0112352	0.00835929	0.00943657	0.0164368	6.37774e-05	0.0112598
		S186	1	4	0.341047	0.0745525	293879	9	149.548	9	4	16	1	9	16	26794.1	2304	0.151235	0.465031	0.125398	0.0307939	32		S186	0.00279841	0.007973	0.0115131	0.0197943	0.00784787	0.00867505	0.0114626	0.00914519	0.00574295	0.0102433	0.00476298	0.0102033	0.0101767	0.0101403	0.00980525	0.00630162	0.00147652	0.014319	8.00431e-05	0.00462094
		S187	16	1	0.0980648	0	297319	9	61.1882	9	4	1	1	1	16	24727.9	2704	0.0672157	0.465031	0.122222	0	13		S187	0.0111936	0.0039865	0.00617363	0	0.00789368	0.00867505	0.00733206	0.00914519	0.00574295	0.00256082	0.00476298	0.0034011	0.0101767	0.0097415	0.0106224	0.00420109	0.00147652	0.0141365	0	0.00294528
		S188	1	9	0.00190367	0	296742	4	30.331	9	4	1	9	1	9	26210	3600	0.224746	47.2138	0.054519	0	297		S188	0.00279841	0.0119595	0.000860162	0	0.007886	0.00578337	0.00516221	0.00914519	0.00574295	0.00256082	0.014289	0.0034011	0.00763255	0.0100292	0.0122566	0.00768197	0.0148776	0.00944151	0	0.0140778
		S189	9	1	0.121324	0	305707	9	145.702	4	16	1	1	16	16	21049.4	2601	0.173611	10.442	0.0520041	59.0637	110		S189	0.00839523	0.0039865	0.00686685	0	0.00800425	0.00867505	0.0113142	0.0060968	0.0114859	0.00256082	0.00476298	0.0136044	0.0101767	0.00898777	0.0104181	0.00675174	0.00699667	0.00922118	0.00350551	0.00856746
		S190	16	1	0.0195281	0	301348	9	35.4594	9	16	1	1	9	4	23057.2	2401	0.119494	169.336	0.0110898	0.0440681	151.999		S190	0.0111936	0.0039865	0.00275495	0	0.00794698	0.00867505	0.00558159	0.00914519	0.0114859	0.00256082	0.00476298	0.0102033	0.00508837	0.00940667	0.0100095	0.00560144	0.0281756	0.00425823	9.57532e-05	0.0100711
		S191	16	1	0.0135909	0.00426443	296720	4	88.2486	9	4	1	9	9	16	26184.1	3364	0.294289	33.4889	0.111278	0.222907	264.999		S191	0.0111936	0.0039865	0.00229831	0.00473413	0.00788571	0.00578337	0.00880533	0.00914519	0.00574295	0.00256082	0.014289	0.0102033	0.0101767	0.0100242	0.011848	0.0087905	0.01253	0.0134888	0.000215354	0.0132977
		S192	16	9	0.0118103	0	307219	9	46.6734	1	4	1	1	9	4	20170.2	2209	0.293403	3.3695	0.0994387	0.0696881	74.0001		S192	0.0111936	0.0119595	0.00214246	0	0.00802401	0.00867505	0.00640363	0.0030484	0.00574295	0.00256082	0.00476298	0.0102033	0.00508837	0.00879809	0.00960097	0.00877726	0.00397449	0.012751	0.000120412	0.00702703
		S193	9	4	0.0213268	0	292953	9	92.43	4	1	25	1	9	16	26472.9	2025	0.185378	0.465031	0.0255444	0.469406	155		S193	0.00839523	0.007973	0.00287903	0	0.0078355	0.00867505	0.00901153	0.0060968	0.00287148	0.0128041	0.00476298	0.0102033	0.0101767	0.0100794	0.00919242	0.00697678	0.00147652	0.00646272	0.000312511	0.01017
		S194	9	1	0.344062	0.0695746	292923	9	55.8864	9	16	1	1	1	1	27071.1	3969	0.239012	0.929975	0.0295685	0	20		S194	0.00839523	0.0039865	0.0115638	0.0191221	0.0078351	0.00867505	0.00700721	0.00914519	0.0114859	0.00256082	0.00476298	0.0034011	0.00254418	0.0101926	0.0128694	0.00792203	0.00208802	0.00695316	0	0.00365318
		S195	9	4	0.257625	0	303871	9	120.238	9	16	16	1	9	16	21862.6	625	0.247362	0	0.0284067	16.3014	2217		S195	0.00839523	0.007973	0.0100064	0	0.00798017	0.00867505	0.0102781	0.00914519	0.0114859	0.0102433	0.00476298	0.0102033	0.0101767	0.00915974	0.0051069	0.00805922	0	0.0068152	0.00184164	0.0384625
		S196	4	4	0.564396	0	290716	4	137.954	9	9	25	1	9	16	27418.1	1764	0.210069	0	0.00340078	0.257163	78.9999		S196	0.00559682	0.007973	0.0148107	0	0.00780553	0.00578337	0.0110093	0.00914519	0.00861443	0.0128041	0.00476298	0.0102033	0.0101767	0.0102577	0.00857959	0.0074269	0	0.00235807	0.00023131	0.00726054
		S197	1	9	0.0859229	0	297564	9	34.5922	9	1	25	1	9	1	24659.4	3025	0.181413	22.4534	0.049006	2.54377	112.999		S197	0.00279841	0.0119595	0.00577881	0	0.00789692	0.00867505	0.00551291	0.00914519	0.00287148	0.0128041	0.00476298	0.0102033	0.00254418	0.009728	0.0112352	0.00690177	0.0102598	0.00895143	0.000727495	0.00868346
		S198	9	9	0.328983	0.0632412	292548	4	43.1587	9	4	1	1	1	9	27189.7	2500	0.242126	5.69061	0.0708784	0	115.999		S198	0.00839523	0.0119595	0.0113076	0.018231	0.00783008	0.00578337	0.00615781	0.00914519	0.00574295	0.00256082	0.00476298	0.0034011	0.00763255	0.0102149	0.0102138	0.00797347	0.0051651	0.0107653	0	0.00879799
		S199	4	4	0.0829129	0	298578	25	123.928	9	25	25	1	9	16	24142	400	0.177136	0	0	8.24109	1285		S199	0.00559682	0.007973	0.00567669	0	0.00791037	0.0144584	0.0104346	0.00914519	0.0143574	0.0128041	0.00476298	0.0102033	0.0101767	0.00962541	0.00408552	0.00681992	0	0	0.00130943	0.0292824
		S200	9	9	0.0906317	0	297675	9	37.2256	9	4	16	1	1	4	24458.5	3721	0.197531	14.4909	0.0654945	0	118		S200	0.00839523	0.0119595	0.00593504	0	0.0078984	0.00867505	0.00571891	0.00914519	0.00574295	0.0102433	0.00476298	0.0034011	0.00508837	0.00968829	0.0124608	0.00720186	0.00824227	0.0103483	0	0.00887355
		S201	9	1	0.0784902	0	301846	4	55.1015	9	4	1	1	9	9	22842.7	3025	0.36382	36.9274	0.0167516	0.239435	48		S201	0.00839523	0.0039865	0.00552321	0	0.00795354	0.00578337	0.00695783	0.00914519	0.00574295	0.00256082	0.00476298	0.0102033	0.00763255	0.00936281	0.0112352	0.00977394	0.0131575	0.00523354	0.000223195	0.00565947
		S202	16	1	0.0484475	0.000222359	294707	4	49.2463	9	16	1	1	1	4	25724.3	2916	0.444445	2.32428	0.0590675	0	8.00002		S202	0.0111936	0.0039865	0.0043393	0.00108103	0.00785892	0.00578337	0.00657777	0.00914519	0.0114859	0.00256082	0.00476298	0.0034011	0.00508837	0.00993584	0.0110309	0.0108028	0.00330099	0.00982747	0	0.00231047
		S203	16	1	0.023924	0.0180021	294121	4	36.6685	4	4	1	1	9	16	26082.6	2704	0.0967901	15.8775	0.0281488	0.201963	117.001		S203	0.0111936	0.0039865	0.00304931	0.00972684	0.0078511	0.00578337	0.00567595	0.0060968	0.00574295	0.00256082	0.00476298	0.0102033	0.0101767	0.0100048	0.0106224	0.00504129	0.00862761	0.00678418	0.000204987	0.00883589
		S204	9	4	0.00215257	0	307967	4	165.673	1	4	1	1	16	16	19806.6	1936	0.111111	0	0.0218422	6.98524	64		S204	0.00839523	0.007973	0.000914666	0	0.00803378	0.00578337	0.0120647	0.0030484	0.00574295	0.00256082	0.00476298	0.0136044	0.0101767	0.00871842	0.00898815	0.00540138	0	0.00597607	0.00120554	0.006535
		S205	16	1	0.361832	0.0119336	292123	4	84.7979	4	4	16	1	9	16	26844.9	2704	0.383219	2.90501	0.0618109	0.159444	64		S205	0.0111936	0.0039865	0.0118587	0.00791946	0.00782439	0.00578337	0.00863147	0.0060968	0.00574295	0.0102433	0.00476298	0.0102033	0.0101767	0.0101499	0.0106224	0.0100311	0.0036904	0.0100531	0.000182136	0.006535
		S206	16	9	0.344628	0.0117189	291864	4	55.8864	4	4	16	1	1	9	26916.7	2601	0.197531	0.929975	0.0259126	0	33		S206	0.0111936	0.0119595	0.0115733	0.00784791	0.00782092	0.00578337	0.00700721	0.0060968	0.00574295	0.0102433	0.00476298	0.0034011	0.00763255	0.0101635	0.0104181	0.00720186	0.00208802	0.00650914	0	0.00469259
		S207	1	4	0.89387	0	290277	4	35.3732	9	4	25	1	1	1	27496.6	3249	0.226757	19.6867	0.00625573	0	44		S207	0.00279841	0.007973	0.0186389	0	0.00779964	0.00578337	0.0055748	0.00914519	0.00574295	0.0128041	0.00476298	0.0034011	0.00254418	0.0102724	0.0116437	0.00771626	0.00960695	0.00319821	0	0.00541853
		S208	1	4	0.547266	0	290716	4	103.567	9	9	25	1	9	16	27418.1	1936	0.197531	0	0.00563608	0.0201166	31		S208	0.00279841	0.007973	0.0145842	0	0.00780553	0.00578337	0.00953901	0.00914519	0.00861443	0.0128041	0.00476298	0.0102033	0.0101767	0.0102577	0.00898815	0.00720186	0	0.00303568	6.46947e-05	0.00454816
		S209	16	1	0.306463	0	304383	4	43.7856	9	16	1	1	9	16	21625.2	2601	0.09	46.1871	0.133741	0.106548	98.9999		S209	0.0111936	0.0039865	0.0109137	0	0.00798689	0.00578337	0.00620237	0.00914519	0.0114859	0.00256082	0.00476298	0.0102033	0.0101767	0.00910988	0.0104181	0.00486125	0.014715	0.0147877	0.000148889	0.0081278
		S210	4	9	0.0746273	0	296289	9	37.8439	9	16	1	1	1	1	25156.2	3364	0.373457	13.1035	0.125641	0	84.9999		S210	0.00559682	0.0119595	0.00538558	0	0.00787998	0.00867505	0.0057662	0.00914519	0.0114859	0.00256082	0.00476298	0.0034011	0.00254418	0.00982551	0.011848	0.00990254	0.00783776	0.0143329	0	0.00753121
		S211	16	4	0.701063	0.000894512	290279	4	146.386	9	9	25	1	9	16	27583.6	2500	0.264082	0.465031	0.00285835	1.6642	54		S211	0.0111936	0.007973	0.0165068	0.00216822	0.00779965	0.00578337	0.0113407	0.00914519	0.00861443	0.0128041	0.00476298	0.0102033	0.0101767	0.0102886	0.0102138	0.00832714	0.00147652	0.00216185	0.000588429	0.00600278
		S212	4	4	0.0160038	0.00131213	294610	9	93.4316	9	4	1	1	4	16	26760.1	2304	0.0834569	0	0.177251	0.00875628	24		S212	0.00559682	0.007973	0.00249399	0.00262603	0.00785763	0.00867505	0.00906022	0.00914519	0.00574295	0.00256082	0.00476298	0.00680221	0.0101767	0.0101339	0.00980525	0.0046812	0	0.017024	4.26826e-05	0.00400185
		S213	9	1	0.178062	0	305608	9	154.266	4	1	1	1	16	16	21076.9	2304	0.351165	1.16241	0.0667044	4.64678	133.001		S213	0.00839523	0.0039865	0.00831897	0	0.00800295	0.00867505	0.011642	0.0060968	0.00287148	0.00256082	0.00476298	0.0136044	0.0101767	0.00899366	0.00980525	0.00960245	0.00233442	0.0104435	0.000983258	0.00942069
		S214	4	4	1.00637	0	290816	9	35.1002	9	4	25	1	1	1	27436.6	3721	0.19753	20.6093	0.0525725	0	110		S214	0.00559682	0.007973	0.0197771	0	0.00780687	0.00867505	0.00555324	0.00914519	0.00574295	0.0128041	0.00476298	0.0034011	0.00254418	0.0102612	0.0124608	0.00720184	0.00982949	0.00927144	0	0.00856746
		S215	9	9	0.405181	0.00857317	291833	9	43.1587	4	4	16	1	1	16	26969.2	2601	0.308641	5.69061	0.0561155	0	21		S215	0.00839523	0.0119595	0.012549	0.00671244	0.00782051	0.00867505	0.00615781	0.0060968	0.00574295	0.0102433	0.00476298	0.0034011	0.0101767	0.0101734	0.0104181	0.0090023	0.0051651	0.00957875	0	0.00374339
		S216	9	1	0.00218057	7.48384e-06	297387	4	87.3988	9	4	1	9	9	16	26071.9	2916	0.190007	19.6867	0.0660737	2.01353	180.999		S216	0.00839523	0.0039865	0.000920596	0.000198323	0.00789457	0.00578337	0.00876283	0.00914519	0.00574295	0.00256082	0.014289	0.0102033	0.0101767	0.0100027	0.0110309	0.00706336	0.00960695	0.010394	0.000647248	0.0109899
		S217	9	9	0.0891273	0	298033	9	50.8246	9	4	16	1	1	4	24321.7	3249	0.228272	1.8596	0.0956888	0	109		S217	0.00839523	0.0119595	0.00588558	0	0.00790314	0.00867505	0.00668235	0.00914519	0.00574295	0.0102433	0.00476298	0.0034011	0.00508837	0.00966116	0.0116437	0.00774199	0.00295263	0.0125083	0	0.00852842
		S218	4	1	0.0580439	0	298921	9	48.8218	9	4	1	1	1	16	24009.5	2209	0.151235	9.86305	0.0558892	0	43		S218	0.00559682	0.0039865	0.00474966	0	0.00791491	0.00867505	0.00654936	0.00914519	0.00574295	0.00256082	0.00476298	0.0034011	0.0101767	0.00959896	0.00960097	0.00630162	0.00679994	0.00955942	0	0.00535661
		S219	16	1	0.782275	0.00119666	291190	4	39.0854	9	4	25	1	4	16	27308.6	2809	0.103033	42.6474	0.012778	0.0462293	67		S219	0.0111936	0.0039865	0.0174367	0.00250782	0.00781188	0.00578337	0.00586002	0.00914519	0.00574295	0.0128041	0.00476298	0.00680221	0.0101767	0.0102372	0.0108266	0.00520134	0.0141399	0.00457088	9.80731e-05	0.00668641
		S220	4	1	0.603648	0.0326829	291220	9	69.2127	9	4	1	1	9	4	27480.7	3136	0.333827	4.2982	0.0398825	0.0112241	56.9999		S220	0.00559682	0.0039865	0.0153171	0.013106	0.00781229	0.00867505	0.00779803	0.00914519	0.00574295	0.00256082	0.00476298	0.0102033	0.00508837	0.0102694	0.0114395	0.00936241	0.00448893	0.0080753	4.83245e-05	0.00616727
		S221	1	1	0.0031594	0	296132	4	69.0446	9	4	1	9	9	16	26370.5	3364	0.239012	8.58889	0.0541116	0.0448859	80		S221	0.00279841	0.0039865	0.00110812	0	0.0078779	0.00578337	0.00778856	0.00914519	0.00574295	0.00256082	0.014289	0.0102033	0.0101767	0.0100599	0.011848	0.00792203	0.00634552	0.00940617	9.66377e-05	0.00730635
		S222	16	4	0.000182056	0.00216827	297448	4	115.877	9	4	1	9	9	16	26087.4	3249	0.340277	0	0.157236	0.00191423	22		S222	0.0111936	0.007973	0.000266003	0.00337572	0.00789539	0.00578337	0.01009	0.00914519	0.00574295	0.00256082	0.014289	0.0102033	0.0101767	0.0100057	0.0116437	0.00945242	0	0.0160341	1.99567e-05	0.00383149
		S223	16	1	0.635978	0.0267394	291354	4	45.1614	9	9	25	1	4	16	27393.2	2401	0.40003	16.8015	0.00379511	0.031668	156		S223	0.0111936	0.0039865	0.0157219	0.0118546	0.00781408	0.00578337	0.00629906	0.00914519	0.00861443	0.0128041	0.00476298	0.00680221	0.0101767	0.0102531	0.0100095	0.0102488	0.00887509	0.00249104	8.11711e-05	0.0102028
		S224	16	9	0.0506381	0	306714	9	30.4671	1	16	1	1	1	1	20421.6	3600	0.228272	46.073	0.0433881	0	105.001		S224	0.0111936	0.0119595	0.00443632	0	0.00801742	0.00867505	0.00517377	0.0030484	0.0114859	0.00256082	0.00476298	0.0034011	0.00254418	0.00885273	0.0122566	0.00774199	0.0146968	0.00842273	0	0.00837052
		S225	1	4	0.241865	0.0552288	293014	9	77.6043	9	4	1	1	9	16	27093.8	2601	0.36	0.581275	0.0712127	0.0565298	78.9999		S225	0.00279841	0.007973	0.00969551	0.017037	0.00783632	0.00867505	0.00825724	0.00914519	0.00574295	0.00256082	0.00476298	0.0102033	0.0101767	0.0101969	0.0104181	0.00972249	0.00165078	0.0107906	0.00010845	0.00726054
		S226	9	1	0.0800964	0	298921	9	60.715	9	4	1	1	9	16	24009.5	2209	0.27855	1.97577	0.0761953	0.0161844	13		S226	0.00839523	0.0039865	0.00557944	0	0.00791491	0.00867505	0.00730365	0.00914519	0.00574295	0.00256082	0.00476298	0.0102033	0.0101767	0.00959896	0.00960097	0.0085522	0.00304346	0.0111617	5.80283e-05	0.00294528
		S227	4	1	0.000128704	0.00320715	297790	9	28.8505	9	16	1	9	9	1	26014.5	4356	0.242126	238.301	0.0209494	0.753863	311		S227	0.00559682	0.0039865	0.000223656	0.00410553	0.00789992	0.00867505	0.00503465	0.00914519	0.0114859	0.00256082	0.014289	0.0102033	0.00254418	0.00999172	0.0134822	0.00797347	0.0334243	0.00585266	0.000396039	0.0144057
		S228	16	4	0.010091	0	307286	9	103.567	1	16	1	1	9	16	20158	1369	0.384859	0	0.0383416	0.431518	100		S228	0.0111936	0.007973	0.00198039	0	0.00802489	0.00867505	0.00953901	0.0030484	0.0114859	0.00256082	0.00476298	0.0102033	0.0101767	0.00879542	0.00755821	0.0100526	0	0.00791776	0.000299634	0.00816875
		S229	1	1	0	0.00194445	297112	4	56.9758	9	4	1	9	9	16	26159.8	3025	0.172071	20.0327	0.0468013	2.05966	197.001		S229	0.00279841	0.0039865	0	0.00319675	0.00789093	0.00578337	0.00707517	0.00914519	0.00574295	0.00256082	0.014289	0.0102033	0.0101767	0.0100196	0.0112352	0.00672173	0.009691	0.00874775	0.000654619	0.0114654
		S230	16	1	0	0.00576385	298432	9	40.4929	9	16	1	9	9	16	25866	3600	0.231825	34.177	0.0228342	0.113331	161.999		S230	0.0111936	0.0039865	0	0.00550385	0.00790843	0.00867505	0.0059646	0.00914519	0.0114859	0.00256082	0.014289	0.0102033	0.0101767	0.00996316	0.0122566	0.00780201	0.012658	0.00611028	0.000153556	0.0103971
		S231	16	9	0.0120956	0.00402376	297316	4	52.3157	9	4	1	9	1	4	26027.7	3364	0.340277	1.51103	0.128413	0	46.9999		S231	0.0111936	0.0119595	0.00216819	0.0045986	0.00789363	0.00578337	0.00677966	0.00914519	0.00574295	0.00256082	0.014289	0.0034011	0.00508837	0.00999426	0.011848	0.00945242	0.00266156	0.0144901	0	0.00560021
		S232	4	9	0.299797	0.0257461	292873	9	46.0033	4	16	1	1	4	1	26570	3481	0.239012	3.7178	0.0180556	0.000388626	46		S232	0.00559682	0.0119595	0.0107944	0.0116323	0.00783442	0.00867505	0.0063575	0.0060968	0.0114859	0.00256082	0.00476298	0.00680221	0.00254418	0.0100978	0.0120523	0.00792203	0.00417486	0.00543342	8.99202e-06	0.00554031
		S233	4	1	0.767592	0.00106828	290718	4	43.026	9	9	25	1	1	4	27441.2	3136	0.130401	5.80661	0.00690955	0	25		S233	0.00559682	0.0039865	0.0172723	0.00236948	0.00780556	0.00578337	0.00614833	0.00914519	0.00861443	0.0128041	0.00476298	0.0034011	0.00508837	0.0102621	0.0114395	0.0058515	0.00521747	0.00336119	0	0.00408437
		S234	9	9	0.161233	0	304938	9	26.4064	9	16	1	1	1	4	21416.3	3969	0.357952	97.6719	0.0308069	0	174		S234	0.00839523	0.0119595	0.00791609	0	0.00799417	0.00867505	0.00481667	0.00914519	0.0114859	0.00256082	0.00476298	0.0034011	0.00508837	0.00906577	0.0128694	0.0096948	0.0213985	0.00709728	0	0.0107753
		S235	4	9	0.0496519	0	300079	9	41.7316	9	4	1	1	1	4	23544.8	2809	0.308641	7.0822	0.157193	0	32		S235	0.00559682	0.0119595	0.0043929	0	0.00793023	0.00867505	0.00605514	0.00914519	0.00574295	0.00256082	0.00476298	0.0034011	0.00508837	0.0095056	0.0108266	0.0090023	0.00576213	0.0160319	0	0.00462094
		S236	9	9	0.0634838	0	300940	9	39.9198	9	4	1	1	1	4	23192.2	2500	0.178271	9.3998	0.131699	0	21		S236	0.00839523	0.0119595	0.00496724	0	0.00794159	0.00867505	0.00592224	0.00914519	0.00574295	0.00256082	0.00476298	0.0034011	0.00508837	0.00943418	0.0102138	0.00684175	0.00663832	0.0146744	0	0.00374339
		S237	4	1	0.0898381	0	296592	4	114.762	9	4	1	1	1	16	25040.8	2500	0.231824	1.0462	0.195772	0	12		S237	0.00559682	0.0039865	0.005909	0	0.00788402	0.00578337	0.0100413	0.00914519	0.00574295	0.00256082	0.00476298	0.0034011	0.0101767	0.00980296	0.0102138	0.00780199	0.00221466	0.0178913	0	0.00282974
		S238	16	9	0.00664996	0	297342	4	43.026	9	4	1	9	1	1	26051.9	5184	0.295076	5.80661	0.0536242	0	215.001		S238	0.0111936	0.0119595	0.00160766	0	0.00789398	0.00578337	0.00614833	0.00914519	0.00574295	0.00256082	0.014289	0.0034011	0.00254418	0.0099989	0.0147079	0.00880224	0.00521747	0.00936371	0	0.0119778
		S239	9	1	0.28211	0	303871	9	117.818	9	16	16	1	16	16	21862.6	1681	0.378983	2.09196	0.0347621	269.534	1643		S239	0.00839523	0.0039865	0.0104711	0	0.00798017	0.00867505	0.0101741	0.00914519	0.0114859	0.0102433	0.00476298	0.0136044	0.0101767	0.00915974	0.00837532	0.00997554	0.00313167	0.00753912	0.00748856	0.0331111
		S240	9	4	0.0421855	0.0213543	293888	4	169.26	4	4	1	1	9	16	26171.5	2209	0.187777	0	0.0286557	0.873288	96		S240	0.00839523	0.007973	0.00404916	0.0105938	0.00784799	0.00578337	0.0121946	0.0060968	0.00574295	0.00256082	0.00476298	0.0102033	0.0101767	0.0100218	0.00960097	0.0070218	0	0.006845	0.000426256	0.00800371
		S241	9	9	0.00136678	0	307912	9	45.0238	1	4	1	1	1	9	19806.6	2500	0.130401	4.2982	0.0968517	0	38		S241	0.00839523	0.0119595	0.000728842	0	0.00803306	0.00867505	0.00628946	0.0030484	0.00574295	0.00256082	0.00476298	0.0034011	0.00763255	0.00871842	0.0102138	0.0058515	0.00448893	0.0125841	0	0.00503555
		S242	9	9	0.0819122	0	296289	9	36.7128	9	16	1	1	1	9	25156.2	2401	0.217777	15.7619	0.0862797	0	27		S242	0.00839523	0.0119595	0.00564232	0	0.00787998	0.00867505	0.00567938	0.00914519	0.0114859	0.00256082	0.00476298	0.0034011	0.00763255	0.00982551	0.0100095	0.00756193	0.00859615	0.0118774	0	0.0042446
		S243	1	4	0.283794	0	303250	4	93.4316	9	4	16	1	4	16	22092.4	1600	0.187777	0	0.00722888	0.0591735	292.999		S243	0.00279841	0.007973	0.0105023	0	0.00797201	0.00578337	0.00906022	0.00914519	0.00574295	0.0102433	0.00476298	0.00680221	0.0101767	0.00920775	0.00817104	0.0070218	0	0.00343798	0.000110957	0.0139826
		S244	9	1	0.602538	0.0138568	290699	4	249.501	9	9	16	1	9	16	27561.6	2401	0.308641	1.16241	0.00360425	0.528641	16		S244	0.00839523	0.0039865	0.015303	0.00853379	0.0078053	0.00578337	0.0148057	0.00914519	0.00861443	0.0102433	0.00476298	0.0102033	0.0101767	0.0102845	0.0100095	0.0090023	0.00233442	0.00242759	0.000331644	0.0032675
		S245	16	9	0.609588	0.00339897	290369	9	33.328	9	25	16	1	1	4	27593.9	2916	0.185378	27.8624	0.00113191	0	80		S245	0.0111936	0.0119595	0.0153922	0.00422653	0.00780087	0.00867505	0.00541124	0.00914519	0.0143574	0.0102433	0.00476298	0.0034011	0.00508837	0.0102906	0.0110309	0.00697678	0.011429	0.00136042	0	0.00730635
		S246	16	9	0.0155199	0	306970	9	47.6928	1	4	1	1	9	16	20295.1	2116	0.25	2.90501	0.147377	0.124966	15		S246	0.0111936	0.0119595	0.002456	0	0.00802077	0.00867505	0.00647319	0.0030484	0.00574295	0.00256082	0.00476298	0.0102033	0.0101767	0.00882528	0.0093967	0.00810208	0.0036904	0.0155232	0.000161246	0.00316374
		S247	4	1	0.0130739	0	296117	4	43.7199	9	4	1	9	9	16	26343.6	3481	0.185378	5.22653	0.177393	0.353005	231		S247	0.00559682	0.0039865	0.00225417	0	0.00787769	0.00578337	0.00619771	0.00914519	0.00574295	0.00256082	0.014289	0.0102033	0.0101767	0.0100547	0.0120523	0.00697678	0.00495001	0.0170308	0.000271008	0.0124154
		S248	9	1	0.881941	0.00700211	291297	9	39.6158	9	25	25	1	9	16	27313.8	2304	0.351165	9.86305	0.0021793	0.0435052	72		S248	0.00839523	0.0039865	0.0185141	0.00606631	0.00781332	0.00867505	0.00589965	0.00914519	0.0143574	0.0128041	0.00476298	0.0102033	0.0101767	0.0102382	0.00980525	0.00960245	0.00679994	0.00188767	9.51397e-05	0.00693141
		S249	1	9	0.0054272	0	307782	9	42.7691	1	16	1	1	1	1	19918	3136	0.408179	6.03857	0.0305907	0	35		S249	0.00279841	0.0119595	0.00145235	0	0.00803136	0.00867505	0.00612995	0.0030484	0.0114859	0.00256082	0.00476298	0.0034011	0.00254418	0.00874289	0.0114395	0.0103527	0.00532067	0.00707233	0	0.0048327
		S250	4	4	0.0119749	0	296426	4	150.138	9	4	1	9	1	16	26277.1	2209	0.245744	0.116266	0.131313	0	155		S250	0.00559682	0.007973	0.00215735	0	0.00788181	0.00578337	0.0114852	0.00914519	0.00574295	0.00256082	0.014289	0.0034011	0.0101767	0.010042	0.00960097	0.00803282	0.000738287	0.0146529	0	0.01017
		S251	4	4	0.0933315	0	306084	4	107.311	9	16	1	1	9	16	20892.1	2209	0.16598	0	0.0367895	0.00881727	8.00002		S251	0.00559682	0.007973	0.00602279	0	0.00800919	0.00578337	0.00970988	0.00914519	0.0114859	0.00256082	0.00476298	0.0102033	0.0101767	0.00895414	0.00960097	0.00660169	0	0.00775586	4.2831e-05	0.00231047
		S252	9	1	0.421826	0.00136239	290966	4	45.0238	4	4	25	1	1	16	27254.7	2209	0.19753	4.2982	0.0151632	0	157.001		S252	0.00839523	0.0039865	0.0128041	0.00267585	0.00780889	0.00578337	0.00628946	0.0060968	0.00574295	0.0128041	0.00476298	0.0034011	0.0101767	0.0102271	0.00960097	0.00720184	0.00448893	0.00497924	0	0.0102354
		S253	16	9	0.01254	0.005832	297316	4	59.4552	9	4	1	9	4	4	26027.7	3364	0.19753	0.581275	0.0487107	0.000157864	10		S253	0.0111936	0.0119595	0.00220766	0.00553629	0.00789363	0.00578337	0.00722748	0.00914519	0.00574295	0.00256082	0.014289	0.00680221	0.00508837	0.00999426	0.011848	0.00720184	0.00165078	0.00892442	5.73103e-06	0.00258319
		S254	16	9	0.0811999	0	299849	4	56.6247	9	4	1	1	4	9	23620.9	2500	0.474568	3.3695	0.194725	0.00134492	23		S254	0.0111936	0.0119595	0.00561774	0	0.00792719	0.00578337	0.00705334	0.00914519	0.00574295	0.00256082	0.00476298	0.00680221	0.00763255	0.00952097	0.0102138	0.0111629	0.00397449	0.0178435	1.67278e-05	0.00391759
		S255	4	9	0.865819	0.00378458	291666	4	35.6605	9	4	25	1	1	4	27175.9	2809	0.222994	18.7638	0.0411891	0	162.999		S255	0.00559682	0.0119595	0.0183441	0.00445983	0.00781827	0.00578337	0.00559739	0.00914519	0.00574295	0.0128041	0.00476298	0.0034011	0.00508837	0.0102123	0.0108266	0.00765196	0.00937906	0.00820652	0	0.0104291
		S256	9	4	0.811628	0.00934049	290940	25	73.4	9	25	25	1	9	16	27445.9	2025	0.505679	0	0	0.0123621	37		S256	0.00839523	0.007973	0.0177608	0.0070064	0.00780854	0.0144584	0.00803045	0.00914519	0.0143574	0.0128041	0.00476298	0.0102033	0.0101767	0.0102629	0.00919242	0.011523	0	0	5.07151e-05	0.00496885
		S257	9	1	0.0395493	0	299858	9	150.678	9	4	1	1	16	16	23660.6	1936	0.284444	0.581275	0.0294147	6.43043	120.001		S257	0.00839523	0.0039865	0.00392061	0	0.00792731	0.00867505	0.0115058	0.00914519	0.00574295	0.00256082	0.00476298	0.0136044	0.0101767	0.00952896	0.00898815	0.00864221	0.00165078	0.00693505	0.00115668	0.00894845
		S258	4	9	0.0512719	0	299961	9	50.8246	9	16	1	1	1	1	23605.6	2704	0.38716	1.8596	0.0108791	0	46		S258	0.00559682	0.0119595	0.00446399	0	0.00792867	0.00867505	0.00668235	0.00914519	0.0114859	0.00256082	0.00476298	0.0034011	0.00254418	0.00951787	0.0106224	0.0100826	0.00295263	0.00421759	0	0.00554031
		S259	9	4	0.0450785	0	300940	4	31.3708	9	4	1	1	1	4	23192.2	2209	0.211892	39.2169	0.181268	0	157.001		S259	0.00839523	0.007973	0.00418571	0	0.00794159	0.00578337	0.00524994	0.00914519	0.00574295	0.00256082	0.00476298	0.0034011	0.00508837	0.00943418	0.00960097	0.00745905	0.0135593	0.0172158	0	0.0102354
		S260	16	1	0.301733	0.0169708	292042	4	33.668	4	4	16	1	9	16	26844.9	2704	0.207531	103.474	0.0350693	0.153376	102		S260	0.0111936	0.0039865	0.0108292	0.00944411	0.00782331	0.00578337	0.00543877	0.0060968	0.00574295	0.0102433	0.00476298	0.0102033	0.0101767	0.0101499	0.0106224	0.0073819	0.0220249	0.00757236	0.000178636	0.00825003
		S261	9	1	0.00599251	0	297342	4	138.119	9	4	1	9	9	16	26051.9	3136	0.222994	0.232526	0.0768676	0.0958466	28		S261	0.00839523	0.0039865	0.00152612	0	0.00789398	0.00578337	0.0110159	0.00914519	0.00574295	0.00256082	0.014289	0.0102033	0.0101767	0.0099989	0.0114395	0.00765196	0.00104408	0.0112109	0.000141215	0.00432249
		S262	4	9	0.0963531	0	296620	9	34.0585	9	16	25	1	9	4	24990.9	3025	0.348428	96.8898	0.0219013	0.0738742	250		S262	0.00559682	0.0119595	0.00611951	0	0.00788438	0.00867505	0.00547022	0.00914519	0.0114859	0.0128041	0.00476298	0.0102033	0.00508837	0.00979317	0.0112352	0.00956496	0.0213127	0.00598416	0.000123976	0.0129159
		S263	9	4	0.131695	0	305707	9	102.514	4	16	1	1	16	16	21049.4	3025	0.222994	1.0462	0.0630186	43.3437	192.999		S263	0.00839523	0.007973	0.00715432	0	0.00800425	0.00867505	0.00949036	0.0060968	0.0114859	0.00256082	0.00476298	0.0136044	0.0101767	0.00898777	0.0112352	0.00765196	0.00221466	0.0101508	0.00300299	0.0113484
		S264	4	1	0.968577	0	291137	4	59.2649	9	4	25	1	9	16	27234.9	2704	0.197531	9.51562	0.0208554	0.0311293	55		S264	0.00559682	0.0039865	0.0194022	0	0.00781117	0.00578337	0.0072159	0.00914519	0.00574295	0.0128041	0.00476298	0.0102033	0.0101767	0.0102234	0.0106224	0.00720186	0.0066791	0.00583952	8.04778e-05	0.00605811
		S265	9	1	0.173686	0.0202365	293050	9	135.538	4	4	1	1	1	9	26473.6	2809	0.16	1.97577	0.140035	0	31		S265	0.00839523	0.0039865	0.00821612	0.0103128	0.0078368	0.00867505	0.0109125	0.0060968	0.00574295	0.00256082	0.00476298	0.0034011	0.00763255	0.0100795	0.0108266	0.00648166	0.00304346	0.0151316	0	0.00454816
		S266	16	9	0.1987	0	304636	9	26.1271	9	16	1	1	1	4	21549.9	3721	0.342441	103.029	0.0436609	0	244		S266	0.0111936	0.0119595	0.00878786	0	0.00799021	0.00867505	0.00479113	0.00914519	0.0114859	0.00256082	0.00476298	0.0034011	0.00508837	0.00909402	0.0124608	0.00948243	0.0219775	0.00844917	0	0.01276
		S267	1	4	0.660964	0.00137857	290317	25	112.252	9	25	16	1	9	16	27590.2	2500	0.521605	0.116266	0	0.00300402	11		S267	0.00279841	0.007973	0.0160278	0.00269169	0.00780017	0.0144584	0.00993091	0.00914519	0.0143574	0.0102433	0.00476298	0.0102033	0.0101767	0.0102899	0.0102138	0.011703	0.000738287	0	2.50001e-05	0.00270926
		S268	9	1	0.0262761	0	301144	9	68.7621	9	4	1	1	9	9	23124.4	2304	0.169012	11.5995	0.0855726	0.349918	84		S268	0.00839523	0.0039865	0.00319569	0	0.00794429	0.00867505	0.0077726	0.00914519	0.00574295	0.00256082	0.00476298	0.0102033	0.00763255	0.00942036	0.00980525	0.00666171	0.00737426	0.0118286	0.00026982	0.00748678
		S269	16	4	0.359784	0.0111581	292123	4	40.6674	4	4	16	1	9	9	26844.9	2704	0.333827	8.35713	0.0353839	0.0322752	21		S269	0.0111936	0.007973	0.0118251	0.00765783	0.00782439	0.00578337	0.00597744	0.0060968	0.00574295	0.0102433	0.00476298	0.0102033	0.00763255	0.0101499	0.0106224	0.00936241	0.00625933	0.00760624	8.19456e-05	0.00374339
		S270	9	9	0.0630301	0	306871	9	36.7128	1	16	1	1	1	4	20388.4	3025	0.210069	15.7619	0.0278072	0	53		S270	0.00839523	0.0119595	0.00494946	0	0.00801946	0.00867505	0.00567938	0.0030484	0.0114859	0.00256082	0.00476298	0.0034011	0.00508837	0.00884554	0.0112352	0.0074269	0.00859615	0.0067429	0	0.00594694
		S271	4	4	0.0584861	0.0283269	294047	9	80.5251	9	4	1	1	9	16	26878.3	2704	0.226757	1.16241	0.0393483	0.0191961	97		S271	0.00559682	0.007973	0.00476771	0.0122014	0.00785012	0.00867505	0.0084112	0.00914519	0.00574295	0.00256082	0.00476298	0.0102033	0.0101767	0.0101563	0.0106224	0.00771626	0.00233442	0.00802104	6.31972e-05	0.00804528
		S272	9	4	0.847569	0.000120097	291564	4	32.8914	9	4	25	1	1	1	27149.5	3600	0.183673	30.0456	0.0321144	0	50		S272	0.00839523	0.007973	0.0181498	0.000794469	0.00781691	0.00578337	0.00537568	0.00914519	0.00574295	0.0128041	0.00476298	0.0034011	0.00254418	0.0102074	0.0122566	0.00694463	0.0118683	0.00724632	0	0.00577618
		S273	1	1	0.929928	0	291123	4	154.264	9	4	25	1	16	16	27256.4	2500	0.1238	1.51103	0.0611405	7.30648	72.9999		S273	0.00279841	0.0039865	0.0190112	0	0.00781099	0.00578337	0.0116419	0.00914519	0.00574295	0.0128041	0.00476298	0.0136044	0.0101767	0.0102274	0.0102138	0.00570146	0.00266156	0.00999844	0.00123295	0.00697938
		S274	16	1	0.017557	0.00807847	293600	9	39.9003	4	1	1	1	1	4	26245.9	3364	0.211892	37.4999	0.0352174	0	62		S274	0.0111936	0.0039865	0.00261222	0.0065159	0.00784415	0.00867505	0.0059208	0.0060968	0.00287148	0.00256082	0.00476298	0.0034011	0.00508837	0.0100361	0.011848	0.00745905	0.0132591	0.00758833	0	0.00643208
		S275	4	1	0.00680508	0	307522	9	106.585	1	16	1	1	9	4	20037.3	2401	0.340277	1.51103	0.0422718	0.021099	61		S275	0.00559682	0.0039865	0.0016263	0	0.00802798	0.00867505	0.00967698	0.0030484	0.0114859	0.00256082	0.00476298	0.0102033	0.00508837	0.00876903	0.0100095	0.00945242	0.00266156	0.00831367	6.62556e-05	0.00638
		S276	4	9	0.00630752	0	307458	9	33.233	1	1	1	1	1	1	20047.4	3025	0.236304	28.3222	0.0384995	0	68		S276	0.00559682	0.0119595	0.00156572	0	0.00802714	0.00867505	0.00540352	0.0030484	0.00287148	0.00256082	0.00476298	0.0034011	0.00254418	0.00877126	0.0112352	0.00787702	0.0115229	0.00793406	0	0.00673612
		S277	4	1	0.632227	0.00215913	290317	25	45.593	9	25	16	1	4	4	27590.2	2916	0.16	3.94996	0	0.00597221	37		S277	0.00559682	0.0039865	0.0156755	0.0033686	0.00780017	0.0144584	0.00632909	0.00914519	0.0143574	0.0102433	0.00476298	0.00680221	0.00508837	0.0102899	0.0110309	0.00648166	0.00430324	0	3.525e-05	0.00496885
		S278	9	9	0.0440454	0	294345	4	29.8204	9	16	1	1	1	1	25844.7	4225	0.140625	51.7718	0.035033	0	97		S278	0.00839523	0.0119595	0.00413746	0	0.0078541	0.00578337	0.00511858	0.00914519	0.0114859	0.00256082	0.00476298	0.0034011	0.00254418	0.00995907	0.0132779	0.00607656	0.0155792	0.00756844	0	0.00804528
		S279	9	9	0.759803	0.00136563	290755	4	45.593	9	9	25	1	1	4	27448.9	3136	0.111112	3.94996	0.00435649	0	40.0001		S279	0.00839523	0.0119595	0.0171844	0.00267902	0.00780605	0.00578337	0.00632909	0.00914519	0.00861443	0.0128041	0.00476298	0.0034011	0.00508837	0.0102635	0.0114395	0.0054014	0.00430324	0.00266892	0	0.00516637
		S280	1	1	0.0222893	0.0203542	294937	9	36.5158	9	1	1	1	9	4	26655.5	3600	0.284444	64.4891	0.05986	0.24133	103		S280	0.00279841	0.0039865	0.00294328	0.0103428	0.00786199	0.00867505	0.00566412	0.00914519	0.00287148	0.00256082	0.00476298	0.0102033	0.00508837	0.0101141	0.0122566	0.00864221	0.0173877	0.00989318	0.000224077	0.00829038
		S281	16	4	0.191107	0	305121	4	102.514	9	1	1	1	9	16	21316.3	2401	0.239012	0.116266	0.0329789	0.0399021	20		S281	0.0111936	0.007973	0.00861831	0	0.00799658	0.00578337	0.00949036	0.00914519	0.00287148	0.00256082	0.00476298	0.0102033	0.0101767	0.00904458	0.0100095	0.00792203	0.000738287	0.00734321	9.11148e-05	0.00365318
		S282	9	1	0.764567	0	290438	4	96.06	9	25	25	1	9	16	27401.2	2500	0.130401	4.2982	0.00225823	0.0530634	16		S282	0.00839523	0.0039865	0.0172382	0	0.00780179	0.00578337	0.00918678	0.00914519	0.0143574	0.0128041	0.00476298	0.0102033	0.0101767	0.0102546	0.0102138	0.0058515	0.00448893	0.00192155	0.000105072	0.0032675
		S283	1	9	0.405074	0.0630226	292505	9	43.7199	9	1	1	1	1	1	27155.1	3969	0.333827	5.22653	0.0283367	0	105.001		S283	0.00279841	0.0119595	0.0125473	0.0181994	0.0078295	0.00867505	0.00619771	0.00914519	0.00287148	0.00256082	0.00476298	0.0034011	0.00254418	0.0102084	0.0128694	0.00936241	0.00495001	0.00680679	0	0.00837052
		S284	9	9	0.062152	0	306714	9	43.7199	1	16	1	1	1	4	20421.6	2704	0.17032	5.22653	0.0227105	0	48		S284	0.00839523	0.0119595	0.00491486	0	0.00801742	0.00867505	0.00619771	0.0030484	0.0114859	0.00256082	0.00476298	0.0034011	0.00508837	0.00885273	0.0106224	0.00668742	0.00495001	0.0060937	0	0.00565947
		S285	9	1	0.748696	0	289868	4	113.086	9	9	25	1	9	16	27614.5	2500	0.145125	1.51103	0.00549552	0.246279	76.9999		S285	0.00839523	0.0039865	0.0170583	0	0.00779414	0.00578337	0.00996774	0.00914519	0.00861443	0.0128041	0.00476298	0.0102033	0.0101767	0.0102944	0.0102138	0.00617302	0.00266156	0.00299759	0.000226363	0.00716804
		S286	4	4	0.0110515	0	307219	9	85.7574	1	4	1	1	4	16	20170.2	2025	0.197531	0	0.147115	0.00205227	21		S286	0.00559682	0.007973	0.0020725	0	0.00802401	0.00867505	0.00868016	0.0030484	0.00574295	0.00256082	0.00476298	0.00680221	0.0101767	0.00879809	0.00919242	0.00720186	0	0.0155095	2.06637e-05	0.00374339
		S287	9	4	0.376641	0.00112768	291111	4	85.7574	4	4	25	1	4	16	27193	1764	0.495199	0	0.00841448	0.000774431	9		S287	0.00839523	0.007973	0.012099	0.00243447	0.00781083	0.00578337	0.00868016	0.0060968	0.00574295	0.0128041	0.00476298	0.00680221	0.0101767	0.0102155	0.00857959	0.0114029	0	0.00370921	1.26935e-05	0.00245062
		S288	9	1	0.271055	0.0644073	293740	4	275.185	9	4	1	1	16	16	26863.9	3136	0.239012	0.465031	0.144281	190.882	72.9999		S288	0.00839523	0.0039865	0.0102639	0.0183983	0.00784602	0.00578337	0.0155491	0.00914519	0.00574295	0.00256082	0.00476298	0.0136044	0.0101767	0.0101535	0.0114395	0.00792203	0.00147652	0.0153594	0.00630193	0.00697938
		S289	9	1	0.00830524	0	295200	9	33.233	9	4	1	1	1	4	26635.5	4096	0.197531	28.3222	0.0385235	0	60.0001		S289	0.00839523	0.0039865	0.00179664	0	0.00786549	0.00867505	0.00540352	0.00914519	0.00574295	0.00256082	0.00476298	0.0034011	0.00508837	0.0101103	0.0130737	0.00720186	0.0115229	0.00793653	0	0.00632749
		S290	9	4	0.00985094	0	296426	4	107.311	9	4	1	9	9	16	26277.1	1369	0.482252	0	0.173698	0.652943	245.001		S290	0.00839523	0.007973	0.00195669	0	0.00788181	0.00578337	0.00970988	0.00914519	0.00574295	0.00256082	0.014289	0.0102033	0.0101767	0.010042	0.00755821	0.0112529	0	0.0168525	0.000368578	0.0127861
		S291	4	1	0.0206937	0	300656	4	48.5097	9	4	1	1	9	1	23332.3	3136	0.151235	23.1446	0.0887075	0.0435052	58		S291	0.00559682	0.0039865	0.00283598	0	0.00793785	0.00578337	0.00652839	0.00914519	0.00574295	0.00256082	0.00476298	0.0102033	0.00254418	0.00946261	0.0114395	0.00630162	0.0104165	0.0120434	9.51397e-05	0.00622113
		S292	4	9	0.43571	0.0724918	292889	9	33.6235	9	4	16	1	1	4	27033.9	3364	0.239012	26.4824	0.113359	0	65		S292	0.00559682	0.0119595	0.0130132	0.0195189	0.00783464	0.00867505	0.00543518	0.00914519	0.00574295	0.0102433	0.00476298	0.0034011	0.00508837	0.0101856	0.011848	0.00792203	0.0111424	0.0136143	0	0.00658586
		S293	16	1	0.873632	0	291564	4	69.4407	9	4	25	1	9	4	27149.5	3136	0.137174	4.18211	0.0276191	0.0228572	13		S293	0.0111936	0.0039865	0.0184267	0	0.00781691	0.00578337	0.00781086	0.00914519	0.00574295	0.0128041	0.00476298	0.0102033	0.00508837	0.0102074	0.0114395	0.00600153	0.00442789	0.00672005	6.89609e-05	0.00294528
		S294	1	1	0.00101298	0	296453	9	46.0966	9	4	1	9	9	4	26301.4	3844	0.158522	58.0251	0.042653	0.222907	145.999		S294	0.00279841	0.0039865	0.000627459	0	0.00788217	0.00867505	0.00636395	0.00914519	0.00574295	0.00256082	0.014289	0.0102033	0.00508837	0.0100467	0.0126651	0.00645165	0.0164933	0.00835108	0.000215354	0.0098703
		S295	16	1	0.188864	0	305608	4	91.3011	9	1	1	1	9	16	21076.9	2601	0.151235	0.929975	0.0287754	0.23693	19		S295	0.0111936	0.0039865	0.00856759	0	0.00800295	0.00578337	0.00895633	0.00914519	0.00287148	0.00256082	0.00476298	0.0102033	0.0101767	0.00899366	0.0104181	0.00630162	0.00208802	0.00685927	0.000222025	0.00356068
		S296	9	4	0.0857108	0	298578	9	115.877	9	16	25	1	9	16	24142	484	0.260203	0	0.00677191	0.549069	489.998		S296	0.00839523	0.007973	0.00577167	0	0.00791037	0.00867505	0.01009	0.00914519	0.0114859	0.0128041	0.00476298	0.0102033	0.0101767	0.00962541	0.00449407	0.00826576	0	0.00332754	0.000337991	0.0180823
		S297	9	9	0.244967	0.0282381	292842	9	30.7948	4	16	1	1	1	1	26554.3	3721	0.321111	43.4471	0.0507925	0	91		S297	0.00839523	0.0119595	0.00975747	0.0121823	0.00783402	0.00867505	0.00520153	0.0060968	0.0114859	0.00256082	0.00476298	0.0034011	0.00254418	0.0100949	0.0124608	0.00918236	0.0142718	0.00911313	0	0.00779249
		S298	16	4	0.213259	0	305121	9	99.0757	9	25	25	1	9	16	21316.3	1936	0.111112	0	0.0154612	1.90647	38		S298	0.0111936	0.007973	0.00910412	0	0.00799658	0.00867505	0.00932987	0.00914519	0.0143574	0.0128041	0.00476298	0.0102033	0.0101767	0.00904458	0.00898815	0.0054014	0	0.00502793	0.000629805	0.00503555
		S299	4	9	0	0.00702415	298817	9	33.328	9	4	1	9	1	16	25790.8	3249	0.38104	27.8624	0.177909	0	94.9999		S299	0.00559682	0.0119595	0	0.00607585	0.00791354	0.00867505	0.00541124	0.00914519	0.00574295	0.00256082	0.014289	0.0034011	0.0101767	0.00994866	0.0116437	0.0100026	0.011429	0.0170556	0	0.00796191
		S300	9	4	0.498326	0.00150959	291273	4	93.4316	4	16	25	1	9	16	27168.6	2209	0.284445	0	0.0197447	0.0428925	23		S300	0.00839523	0.007973	0.0139168	0.0028167	0.007813	0.00578337	0.00906022	0.0060968	0.0114859	0.0128041	0.00476298	0.0102033	0.0101767	0.010211	0.00960097	0.00864223	0	0.0056819	9.44674e-05	0.00391759
		S301	16	4	0.200746	0.0609147	294216	9	130.092	9	4	1	1	9	16	26766.9	2601	0.137174	0.116266	0.151685	0.0249902	6.99999		S301	0.0111936	0.007973	0.00883298	0.0178925	0.00785237	0.00867505	0.010691	0.00914519	0.00574295	0.00256082	0.00476298	0.0102033	0.0101767	0.0101352	0.0104181	0.00600153	0.000738287	0.0157485	7.21068e-05	0.00216125
		S302	9	9	0.965564	0	290764	4	42.7691	9	4	25	1	1	1	27324.1	2916	0.401111	6.03857	0.00248266	0	88		S302	0.00839523	0.0119595	0.019372	0	0.00780617	0.00578337	0.00612995	0.00914519	0.00574295	0.0128041	0.00476298	0.0034011	0.00254418	0.0102401	0.0110309	0.0102626	0.00532067	0.00201477	0	0.00766296
		S303	9	9	0.285576	0	304700	4	54.2306	9	16	1	1	1	1	21486.6	3969	0.444445	1.16241	0.0468406	0	121		S303	0.00839523	0.0119595	0.0105352	0	0.00799105	0.00578337	0.00690262	0.00914519	0.0114859	0.00256082	0.00476298	0.0034011	0.00254418	0.00908064	0.0128694	0.0108028	0.00233442	0.00875143	0	0.00898562
		S304	9	4	0.364157	0	289946	4	125.583	9	9	25	1	9	16	27514.2	1681	0.396434	0	0.0221522	1.84495	74.0001		S304	0.00839523	0.007973	0.0118967	0	0.00779518	0.00578337	0.0105041	0.00914519	0.00861443	0.0128041	0.00476298	0.0102033	0.0101767	0.0102757	0.00837532	0.0102026	0	0.00601833	0.000619561	0.00702703
		S305	4	1	0.367464	0	290674	4	58.2001	9	9	25	1	9	16	27337.6	2601	0.36595	6.15457	0.00435605	0.0881615	82.9999		S305	0.00559682	0.0039865	0.0119506	0	0.00780496	0.00578337	0.00715079	0.00914519	0.00861443	0.0128041	0.00476298	0.0102033	0.0101767	0.0102427	0.0104181	0.00980251	0.00537153	0.00266879	0.000135435	0.00744208
		S306	16	1	0.000216664	0	295212	4	80.344	9	4	1	9	1	16	26629.3	3600	0.308642	9.28397	0.0320693	0	216.999		S306	0.0111936	0.0039865	0.000290186	0	0.00786565	0.00578337	0.00840173	0.00914519	0.00574295	0.00256082	0.014289	0.0034011	0.0101767	0.0101091	0.0122566	0.00900232	0.00659729	0.00724123	0	0.0120333
		S307	16	9	0	0.0114026	298957	4	37.8439	9	16	1	9	1	16	25791.4	3136	0.19753	13.1035	0.121663	0	28.9999		S307	0.0111936	0.0119595	0	0.00774127	0.00791539	0.00578337	0.0057662	0.00914519	0.0114859	0.00256082	0.014289	0.0034011	0.0101767	0.00994879	0.0114395	0.00720184	0.00783776	0.0141041	0	0.004399
		S308	9	9	0.0923728	0	297758	9	29.2479	9	16	16	1	9	1	24412.8	4489	0.100008	57.4573	0.0412642	0.0778137	246		S308	0.00839523	0.0119595	0.00599178	0	0.0078995	0.00867505	0.0050692	0.00914519	0.0114859	0.0102433	0.00476298	0.0102033	0.00254418	0.00967925	0.0136865	0.0051244	0.0164124	0.008214	0.000127239	0.0128122
		S309	16	1	0.345344	0	304257	4	99.9206	9	16	1	1	1	16	21662.8	2704	0.38716	6.15457	0.0388295	0	25		S309	0.0111936	0.0039865	0.0115854	0	0.00798524	0.00578337	0.00936957	0.00914519	0.0114859	0.00256082	0.00476298	0.0034011	0.0101767	0.0091178	0.0106224	0.0100826	0.00537153	0.00796798	0	0.00408437
		S310	1	1	1.15799e-06	0	308825	4	45.1614	1	16	9	1	9	4	19233	2916	0.344924	16.8015	0.024188	0.065955	40.9999		S310	0.00279841	0.0039865	2.12147e-05	0	0.00804496	0.00578337	0.00629906	0.0030484	0.0114859	0.00768246	0.00476298	0.0102033	0.00508837	0.00859124	0.0110309	0.00951673	0.00887509	0.0062888	0.000117143	0.00523055
		S311	4	4	0.0494876	0.0102901	293707	4	72.5127	9	4	1	1	1	16	26986.9	2704	0.365018	0.116266	0.14106	0	215.999		S311	0.00559682	0.007973	0.00438563	0.00735393	0.00784557	0.00578337	0.00798177	0.00914519	0.00574295	0.00256082	0.00476298	0.0034011	0.0101767	0.0101768	0.0106224	0.00979002	0.000738287	0.0151869	0	0.0120055
		S312	16	4	0.00121089	0	308236	4	113.354	1	4	9	1	9	16	19577.9	2500	0.284445	0	0.0249668	0.0324756	81		S312	0.0111936	0.007973	0.00068602	0	0.00803729	0.00578337	0.00997955	0.0030484	0.00574295	0.00768246	0.00476298	0.0102033	0.0101767	0.00866793	0.0102138	0.00864223	0	0.00638924	8.21997e-05	0.00735187
		S313	16	1	0.252256	0	305208	4	55.812	9	1	1	1	9	16	21242.5	2809	0.226757	23.3749	0.0260984	0.121726	55		S313	0.0111936	0.0039865	0.00990159	0	0.00799771	0.00578337	0.00700254	0.00914519	0.00287148	0.00256082	0.00476298	0.0102033	0.0101767	0.00902891	0.0108266	0.00771626	0.0104682	0.00653243	0.000159142	0.00605811
		S314	1	9	0.019417	0	292707	9	35.4083	4	4	1	1	4	1	26536.7	3481	0.444445	19.5714	0.00647277	0.00664129	64		S314	0.00279841	0.0119595	0.00274711	0	0.00783221	0.00867505	0.00557757	0.0060968	0.00574295	0.00256082	0.00476298	0.00680221	0.00254418	0.0100915	0.0120523	0.0108028	0.00957878	0.00325321	3.71721e-05	0.006535
		S315	4	1	0.0596566	0	294611	9	37.6565	9	16	1	1	9	4	25729.8	3025	0.308642	53.5925	0.0465196	0.0701376	120.001		S315	0.00559682	0.0039865	0.00481519	0	0.00785764	0.00867505	0.00575191	0.00914519	0.0114859	0.00256082	0.00476298	0.0102033	0.00508837	0.00993689	0.0112352	0.00900232	0.0158508	0.00872139	0.0001208	0.00894845
		S316	9	9	0.366805	0	304133	4	39.9983	9	1	1	1	1	1	21700.5	3600	0.356674	9.28397	0.0364722	0	67		S316	0.00839523	0.0119595	0.0119399	0	0.00798362	0.00578337	0.00592806	0.00914519	0.00287148	0.00256082	0.00476298	0.0034011	0.00254418	0.00912573	0.0122566	0.00967748	0.00659729	0.00772234	0	0.00668641
		S317	16	9	0.00526823	0	307631	9	49.9884	1	1	1	1	1	4	19934.1	2401	0.242126	2.09196	0.048849	0	40.9999		S317	0.0111936	0.0119595	0.00143092	0	0.0080294	0.00867505	0.00662715	0.0030484	0.00287148	0.00256082	0.00476298	0.0034011	0.00508837	0.00874642	0.0100095	0.00797347	0.00313167	0.00893707	0	0.00523055
		S318	4	1	0.711514	1.66673e-07	289792	9	66.7303	9	9	25	1	16	16	27704.3	2025	0.130401	0.232526	0.0562842	266.591	72.9999		S318	0.00559682	0.0039865	0.0166294	2.95967e-05	0.00779311	0.00867505	0.00765691	0.00914519	0.00861443	0.0128041	0.00476298	0.0136044	0.0101767	0.0103111	0.00919242	0.0058515	0.00104408	0.00959315	0.00744755	0.00697938
		S319	9	1	0.00653811	0.162411	310602	9	36.2739	1	16	16	1	1	1	16495	4096	0.19753	67.0925	0.0159985	0	172.001		S319	0.00839523	0.0039865	0.00159408	0.0292158	0.00806808	0.00867505	0.00564533	0.0030484	0.0114859	0.0102433	0.00476298	0.0034011	0.00254418	0.00795627	0.0130737	0.00720184	0.0177352	0.00511454	0	0.0107132
		S320	9	4	0.181956	0	290962	4	128.596	9	9	25	1	9	16	27191.4	1849	0.322512	0	0.00577298	0.743127	109		S320	0.00839523	0.007973	0.00840944	0	0.00780883	0.00578337	0.0106293	0.00914519	0.00861443	0.0128041	0.00476298	0.0102033	0.0101767	0.0102152	0.00878387	0.00920236	0	0.00307233	0.000393208	0.00852842
		S321	16	4	0.0378859	0	293931	4	119.1	4	4	1	1	9	16	25970	2304	0.197531	0.116266	0.0306341	0.00615928	17		S321	0.0111936	0.007973	0.00383727	0	0.00784857	0.00578337	0.0102294	0.0060968	0.00574295	0.00256082	0.00476298	0.0102033	0.0101767	0.00998317	0.00980525	0.00720186	0.000738287	0.00707734	3.57978e-05	0.00336806
		S322	9	9	0.115249	0.0150725	292805	9	54.2306	9	4	1	1	1	9	27214.8	3136	0.308641	1.16241	0.0426513	0	56.9999		S322	0.00839523	0.0119595	0.00669273	0.00890025	0.00783353	0.00867505	0.00690262	0.00914519	0.00574295	0.00256082	0.00476298	0.0034011	0.00763255	0.0102196	0.0114395	0.0090023	0.00233442	0.00835091	0	0.00616727
		S323	4	9	0	0.0105475	298957	4	44.5022	9	16	1	9	1	9	25791.4	3721	0.415308	4.64635	0.06109	0	55.9999		S323	0.00559682	0.0119595	0	0.00744534	0.00791539	0.00578337	0.00625292	0.00914519	0.0114859	0.00256082	0.014289	0.0034011	0.00763255	0.00994879	0.0124608	0.0104427	0.00466719	0.00999431	0	0.00611293
		S324	4	1	0.0368517	0	293655	4	64.7573	9	4	1	1	9	16	27033.9	2916	0.217778	14.4909	0.09026	1.98421	225		S324	0.00559682	0.0039865	0.00378454	0	0.00784488	0.00578337	0.00754286	0.00914519	0.00574295	0.00256082	0.00476298	0.0102033	0.0101767	0.0101856	0.0110309	0.00756195	0.00824227	0.0121483	0.000642518	0.0122531
		S325	4	4	0.61454	0	289414	4	123.928	9	9	25	1	9	16	27762.2	2304	0.181413	0	0.00402032	0.302782	100		S325	0.00559682	0.007973	0.0154546	0	0.00778803	0.00578337	0.0104346	0.00914519	0.00861443	0.0128041	0.00476298	0.0102033	0.0101767	0.0103219	0.00980525	0.00690177	0	0.00256388	0.00025099	0.00816875
		S326	4	9	0.0245389	0	306831	4	42.7691	1	4	1	1	9	9	20322.8	2304	0.222994	6.03857	0.0365448	0.881278	20		S326	0.00559682	0.0119595	0.00308824	0	0.00801894	0.00578337	0.00612995	0.0030484	0.00574295	0.00256082	0.00476298	0.0102033	0.00763255	0.00883129	0.00980525	0.00765196	0.00532067	0.00773002	0.000428201	0.00365318
		S327	9	1	0.00996541	0	307153	9	54.2306	1	4	1	1	4	16	20182.2	1764	0.100781	10.442	0.163777	0.00177917	82.0001		S327	0.00839523	0.0039865	0.00196803	0	0.00802316	0.00867505	0.00690262	0.0030484	0.00574295	0.00256082	0.00476298	0.00680221	0.0101767	0.00880069	0.00857959	0.00514417	0.00699667	0.0163642	1.92398e-05	0.00739712
		S328	16	1	0.713925	0	289791	4	69.4151	9	9	25	1	9	16	27687.3	2500	0.16598	1.51103	0.00257118	0.0352655	64		S328	0.0111936	0.0039865	0.0166575	0	0.00779309	0.00578337	0.00780942	0.00914519	0.00861443	0.0128041	0.00476298	0.0102033	0.0101767	0.010308	0.0102138	0.00660169	0.00266156	0.00205038	8.56576e-05	0.006535
		S329	16	9	0.71145	0	289792	4	46.0033	9	9	25	1	1	1	27704.3	3249	0.268862	3.7178	0.00367858	0	35		S329	0.0111936	0.0119595	0.0166286	0	0.00779311	0.00578337	0.0063575	0.00914519	0.00861443	0.0128041	0.00476298	0.0034011	0.00254418	0.0103111	0.0116437	0.00840216	0.00417486	0.00245249	0	0.0048327
		S330	9	9	0.287532	0	303102	9	72.5127	9	16	16	1	1	1	22138.2	4096	0.308641	0.116266	0.0273145	0	16		S330	0.00839523	0.0119595	0.0105713	0	0.00797007	0.00867505	0.00798177	0.00914519	0.0114859	0.0102433	0.00476298	0.0034011	0.00254418	0.00921729	0.0130737	0.0090023	0.000738287	0.00668289	0	0.0032675
		S331	9	4	0.423554	0	289823	4	107.311	9	9	25	1	4	16	27565	2025	0.408179	0	0.0135499	0.00471488	14		S331	0.00839523	0.007973	0.0128303	0	0.00779353	0.00578337	0.00970988	0.00914519	0.00861443	0.0128041	0.00476298	0.00680221	0.0101767	0.0102852	0.00919242	0.0103527	0	0.00470691	3.13204e-05	0.00305647
		S332	1	9	0.117236	0	301282	9	26.7549	9	16	1	1	1	1	23030.2	3364	0.213017	91.4074	0.0202106	0	180		S332	0.00279841	0.0119595	0.00675016	0	0.00794611	0.00867505	0.00484834	0.00914519	0.0114859	0.00256082	0.00476298	0.0034011	0.00254418	0.00940116	0.011848	0.00747883	0.0207009	0.00574854	0	0.0109595
		S333	9	9	0.355168	0	304897	9	59.4552	9	1	1	1	1	1	21381.5	3025	0.351166	0.581275	0.070912	0	13		S333	0.00839523	0.0119595	0.011749	0	0.00799364	0.00867505	0.00722748	0.00914519	0.00287148	0.00256082	0.00476298	0.0034011	0.00254418	0.0090584	0.0112352	0.00960247	0.00165078	0.0107678	0	0.00294528
		S334	1	9	0.142412	0	291403	4	39.653	4	25	16	1	9	4	27022.1	2809	0.293403	38.988	0.00577746	2.17038	74.0001		S334	0.00279841	0.0119595	0.00743973	0	0.00781475	0.00578337	0.00590242	0.0060968	0.0143574	0.0102433	0.00476298	0.0102033	0.00508837	0.0101834	0.0108266	0.00877726	0.0135196	0.00307352	0.000671984	0.00702703
		S335	1	9	0	0	310294	4	28.1824	1	4	1	1	1	16	15991.4	1225	0.373457	69.919	0.0341906	0	194		S335	0.00279841	0.0119595	0	0	0.00806407	0.00578337	0.00497601	0.0030484	0.00574295	0.00256082	0.00476298	0.0034011	0.0101767	0.00783385	0.00714966	0.00990254	0.0181049	0.00747689	0	0.0113778
		S336	4	4	0.00231194	0	308026	9	85.7574	1	16	25	1	4	9	19697	1849	0.396434	0	0.0396894	0.000546512	43		S336	0.00559682	0.007973	0.00094792	0	0.00803455	0.00867505	0.00868016	0.0030484	0.0114859	0.0128041	0.00476298	0.00680221	0.00763255	0.00869426	0.00878387	0.0102026	0	0.00805573	1.06633e-05	0.00535661
		S337	1	1	0.0147139	0.159332	310602	4	54.5694	1	9	16	1	9	4	16495	3025	0.217778	53.8201	0.0132209	2.44309	160		S337	0.00279841	0.0039865	0.00239138	0.0289375	0.00806808	0.00578337	0.00692415	0.0030484	0.00861443	0.0102433	0.00476298	0.0102033	0.00508837	0.00795627	0.0112352	0.00756195	0.0158844	0.00464941	0.000712954	0.0103327
		S338	9	1	0.29393	0	303250	9	39.6716	9	16	16	1	9	4	22092.4	3844	0.259345	38.8736	0.022367	0.136468	290.999		S338	0.00839523	0.0039865	0.0106882	0	0.00797201	0.00867505	0.0059038	0.00914519	0.0114859	0.0102433	0.00476298	0.0102033	0.00508837	0.00920775	0.0126651	0.00825211	0.0134998	0.00604744	0.000168503	0.0139348
		S339	9	1	0	0.0115511	298355	4	171.843	9	4	1	9	4	16	25947.4	3249	0.111111	0.581275	0.170904	0.010763	17		S339	0.00839523	0.0039865	0	0.00779151	0.00790742	0.00578337	0.0122874	0.00914519	0.00574295	0.00256082	0.014289	0.00680221	0.0101767	0.00997883	0.0116437	0.00540138	0.00165078	0.0167164	4.73215e-05	0.00336806
		S340	4	1	0.149071	0	291403	4	142.834	4	25	16	1	1	16	27022.1	2401	0.151235	10.3263	0.00427081	0	84		S340	0.00559682	0.0039865	0.00761168	0	0.00781475	0.00578337	0.0112023	0.0060968	0.0143574	0.0102433	0.00476298	0.0034011	0.0101767	0.0101834	0.0100095	0.00630162	0.00695778	0.00264255	0	0.00748678
		S341	16	9	0.461921	0.0183613	289813	4	35.7347	9	4	1	1	1	1	27909	3721	0.217777	18.533	0.0532349	0	88		S341	0.0111936	0.0119595	0.0133989	0.00982341	0.0077934	0.00578337	0.00560321	0.00914519	0.00574295	0.00256082	0.00476298	0.0034011	0.00254418	0.0103492	0.0124608	0.00756193	0.00932121	0.00932967	0	0.00766296
		S342	9	4	0.160471	0	300529	9	115.877	9	4	1	1	9	16	23328.9	1849	0.25	0	0.0452315	0.00191423	117.001		S342	0.00839523	0.007973	0.00789736	0	0.00793617	0.00867505	0.01009	0.00914519	0.00574295	0.00256082	0.00476298	0.0102033	0.0101767	0.00946193	0.00878387	0.00810208	0	0.0085998	1.99567e-05	0.00883589
		S343	4	9	0.372339	0	288430	9	26.9057	9	4	16	1	1	1	28112.9	3844	0.173611	88.8299	0.132411	0	262		S343	0.00559682	0.0119595	0.0120297	0	0.00777478	0.00867505	0.00486199	0.00914519	0.00574295	0.0102433	0.00476298	0.0034011	0.00254418	0.0103869	0.0126651	0.00675174	0.020407	0.014714	0	0.0132223
		S344	9	9	0.223312	0.000219704	288067	9	35.0013	1	1	1	1	1	1	28318.8	4356	0.321111	20.9552	0.0613657	0	210.001		S344	0.00839523	0.0119595	0.00931622	0.00107455	0.00776989	0.00867505	0.00554542	0.0030484	0.00287148	0.00256082	0.00476298	0.0034011	0.00254418	0.0104249	0.0134822	0.00918236	0.00991162	0.0100168	0	0.0118377
		S345	16	9	0.0145096	0	309391	4	49.9884	1	4	9	1	1	16	18666.7	2304	0.222994	2.09196	0.0548267	0	34		S345	0.0111936	0.0119595	0.00237472	0	0.00805233	0.00578337	0.00662715	0.0030484	0.00574295	0.00768246	0.00476298	0.0034011	0.0101767	0.00846381	0.00980525	0.00765196	0.00313167	0.00946812	0	0.00476316
		S346	4	1	0.10686	0	293180	9	45.615	4	16	1	1	9	4	26210.3	3136	0.268861	35.2087	0.0396102	0.0435052	28.9999		S346	0.00559682	0.0039865	0.00644454	0	0.00783854	0.00867505	0.00633062	0.0060968	0.0114859	0.00256082	0.00476298	0.0102033	0.00508837	0.0100293	0.0114395	0.00840215	0.0128477	0.00804768	9.51397e-05	0.004399
		S347	9	1	0.0197108	0	292645	9	61.3739	9	4	1	1	16	16	27357.2	2704	0.178271	28.8968	0.144046	6.29734	84		S347	0.00839523	0.0039865	0.00276781	0	0.00783138	0.00867505	0.00734318	0.00914519	0.00574295	0.00256082	0.00476298	0.0136044	0.0101767	0.0102463	0.0106224	0.00684175	0.0116392	0.0153468	0.00114464	0.00748678
		S348	9	1	0.0492125	0	293200	9	109.311	4	4	1	1	9	16	26215.2	2209	0.333827	1.16241	0.0264264	0.0512226	28		S348	0.00839523	0.0039865	0.00437343	0	0.0078388	0.00867505	0.00979996	0.0060968	0.00574295	0.00256082	0.00476298	0.0102033	0.0101767	0.0100302	0.00960097	0.00936241	0.00233442	0.00657335	0.000103234	0.00432249
		S349	9	1	0.194898	0	289656	4	44.0986	9	9	25	1	4	9	27480.7	2500	0.169012	19.6867	0.00394027	0.0463778	81		S349	0.00839523	0.0039865	0.00870338	0	0.00779128	0.00578337	0.0062245	0.00914519	0.00861443	0.0128041	0.00476298	0.00680221	0.00763255	0.0102694	0.0102138	0.00666171	0.00960695	0.00253823	9.82305e-05	0.00735187
		S350	4	1	0.0019106	0.0034007	309996	4	86.7208	1	4	1	1	9	16	15978.7	1681	0.25	1.51103	0.0318187	0.0529847	21		S350	0.00559682	0.0039865	0.000861725	0.0042276	0.0080602	0.00578337	0.00872878	0.0030484	0.00574295	0.00256082	0.00476298	0.0102033	0.0101767	0.00783076	0.00837532	0.00810208	0.00266156	0.00721288	0.000104994	0.00374339
		S351	16	4	0.0568622	0.0962172	310377	9	122.153	1	16	1	1	4	16	16370.7	2116	0.231824	0	0.0944198	0.000346235	8.00002		S351	0.0111936	0.007973	0.00470106	0.0224873	0.00806515	0.00867505	0.0103596	0.0030484	0.0114859	0.00256082	0.00476298	0.00680221	0.0101767	0.00792622	0.0093967	0.00780199	0	0.0124251	8.48744e-06	0.00231047
		S352	4	9	0.00183496	0	308923	9	45.0238	1	16	9	1	1	1	19116.9	3600	0.36	4.2982	0.0375809	0	58		S352	0.00559682	0.0119595	0.000844495	0	0.00804623	0.00867505	0.00628946	0.0030484	0.0114859	0.00768246	0.00476298	0.0034011	0.00254418	0.00856528	0.0122566	0.00972249	0.00448893	0.00783883	0	0.00622113
		S353	16	9	0.00062515	0.0245894	297256	4	33.3041	9	16	1	9	9	1	26265.7	4356	0.36	110.042	0.0505841	0.142373	260		S353	0.0111936	0.0119595	0.00049292	0.011368	0.00789284	0.00578337	0.0054093	0.00914519	0.0114859	0.00256082	0.014289	0.0102033	0.00254418	0.0100398	0.0134822	0.00972249	0.0227132	0.00909441	0.00017211	0.0131717
		S354	16	4	0.093968	0	296136	25	118.157	9	25	25	1	16	16	25130.8	576	0.118642	0	0	55.3697	482		S354	0.0111936	0.007973	0.0060433	0	0.00787796	0.0144584	0.0101888	0.00914519	0.0143574	0.0128041	0.00476298	0.0136044	0.0101767	0.00982055	-0.00490263	0.00558142	0	0	0.00339412	0.0179341
		S355	4	4	0.0403556	0	310106	9	40.4929	9	1	1	1	1	9	16069.9	2704	0.274377	8.58889	0.0563341	0	44		S355	0.00559682	0.007973	0.00396037	0	0.00806163	0.00867505	0.0059646	0.00914519	0.00287148	0.00256082	0.00476298	0.0034011	0.00763255	0.00785306	0.0106224	0.0084879	0.00634552	0.00959739	0	0.00541853
		S356	1	1	0.033092	0	310557	9	49.9884	1	16	1	1	4	4	17200.1	2500	0.197531	8.35713	0.0308448	0.0108493	51		S356	0.00279841	0.0039865	0.00358629	0	0.00806748	0.00867505	0.00662715	0.0030484	0.0114859	0.00256082	0.00476298	0.00680221	0.00508837	0.00812452	0.0102138	0.00720186	0.00625933	0.00710164	4.75108e-05	0.00583365
		S357	16	1	4.01476e-05	0.00187596	310093	4	124.648	1	16	1	1	1	16	15975.9	1764	0.142716	0.929975	0.0239822	0	32		S357	0.0111936	0.0039865	0.000124915	0.00313994	0.00806146	0.00578337	0.0104649	0.0030484	0.0114859	0.00256082	0.00476298	0.0034011	0.0101767	0.00783008	0.00857959	0.00612157	0.00208802	0.00626199	0	0.00462094
		S358	9	9	0.144394	0	299544	9	29.1941	9	25	1	1	1	1	23701.8	2809	0.145881	58.0251	0.0305467	0	244		S358	0.00839523	0.0119595	0.00749132	0	0.00792315	0.00867505	0.00506454	0.00914519	0.0143574	0.00256082	0.00476298	0.0034011	0.00254418	0.00953726	0.0108266	0.00618908	0.0164933	0.00706723	0	0.01276
		S359	9	1	0.0291603	0.0648033	310296	4	59.8259	1	4	1	1	9	16	16276.7	2116	0.217777	35.2087	0.0889137	0.0723056	67		S359	0.00839523	0.0039865	0.00336651	0.0184548	0.0080641	0.00578337	0.00724998	0.0030484	0.00574295	0.00256082	0.00476298	0.0102033	0.0101767	0.00790342	0.0093967	0.00756193	0.0128477	0.0120574	0.000122653	0.00668641
		S360	16	1	0.00957922	0	307892	4	120.056	1	4	25	1	9	16	19705.7	2025	0.274377	3.7178	0.0176986	0.0646843	91		S360	0.0111936	0.0039865	0.00192952	0	0.0080328	0.00578337	0.0102703	0.0030484	0.00574295	0.0128041	0.00476298	0.0102033	0.0101767	0.00869618	0.00919242	0.0084879	0.00417486	0.00537944	0.000116009	0.00779249
		S361	9	4	0.0489985	0	310221	9	43.026	9	16	1	1	1	4	17884	2601	0.173611	5.80661	0.014487	0	62.9999		S361	0.00839523	0.007973	0.0043639	0	0.00806313	0.00867505	0.00614833	0.00914519	0.0114859	0.00256082	0.00476298	0.0034011	0.00508837	0.00828447	0.0104181	0.00675174	0.00521747	0.00486695	0	0.00648374
		S362	9	1	0	0.00190576	310126	4	65.7716	1	4	1	1	4	4	15989.1	1936	0.694446	1.0462	0.0370228	0.000338895	5.00001		S362	0.00839523	0.0039865	0	0.00316478	0.0080619	0.00578337	0.00760171	0.0030484	0.00574295	0.00256082	0.00476298	0.00680221	0.00508837	0.0078333	0.00898815	0.0135035	0.00221466	0.0077804	8.39699e-06	0.00182659
		S363	16	1	0.0233637	0	292614	9	64.7211	4	1	1	1	9	16	26447.9	2401	0.243865	4.76243	0.0407083	0.235233	94		S363	0.0111936	0.0039865	0.00301339	0	0.00783096	0.00867505	0.00754075	0.0060968	0.00287148	0.00256082	0.00476298	0.0102033	0.0101767	0.0100746	0.0100095	0.00800205	0.00472513	0.00815848	0.000221228	0.00791989
		S364	4	4	0.0972785	0	296527	9	225.345	9	16	16	1	16	16	24985.8	2209	0.213017	0	0.0571392	222.63	153		S364	0.00559682	0.007973	0.00614883	0	0.00788315	0.00867505	0.0140707	0.00914519	0.0114859	0.0102433	0.00476298	0.0136044	0.0101767	0.00979218	0.00960097	0.00747883	0	0.00966573	0.00680587	0.0101042
		S365	1	1	0.420544	0.0042919	289554	9	42.3736	9	1	1	1	1	4	27873	4225	0.121945	25.5621	0.0563393	0	225		S365	0.00279841	0.0039865	0.0127847	0.00474936	0.00778991	0.00867505	0.00610154	0.00914519	0.00287148	0.00256082	0.00476298	0.0034011	0.00508837	0.0103425	0.0132779	0.00565859	0.0109471	0.00959784	0	0.0122531
		S366	1	1	0.237324	0	302287	9	99.214	9	16	1	1	9	9	22431.4	2601	0.25	0.232526	0.0232498	0.0262936	32		S366	0.00279841	0.0039865	0.00960406	0	0.00795934	0.00867505	0.00933638	0.00914519	0.0114859	0.00256082	0.00476298	0.0102033	0.00763255	0.00927813	0.0104181	0.00810208	0.00104408	0.00616563	7.39633e-05	0.00462094
		S367	16	9	0.0198771	0	308919	9	31.0514	1	1	9	1	1	1	19111.1	3136	0.291258	41.5044	0.0652573	0	98.0001		S367	0.0111936	0.0119595	0.00277946	0	0.00804619	0.00867505	0.00522315	0.0030484	0.00287148	0.00768246	0.00476298	0.0034011	0.00254418	0.00856398	0.0114395	0.00874511	0.0139491	0.0103296	0	0.00808665
		S368	16	1	0.398962	0	304679	9	49.2074	9	1	1	1	9	16	21446.1	2116	0.111111	20.9552	0.0700862	0.275541	52		S368	0.0111936	0.0039865	0.0124523	0	0.00799077	0.00867505	0.00657517	0.00914519	0.00287148	0.00256082	0.00476298	0.0102033	0.0101767	0.00907209	0.0093967	0.00540138	0.00991162	0.0107049	0.000239433	0.00589057
		S369	4	1	0.0970092	0	297202	9	64.0738	9	1	1	1	9	16	24597.2	2500	0.217777	2.90501	0.0315467	0.0216161	19		S369	0.00559682	0.0039865	0.00614031	0	0.00789211	0.00867505	0.00750295	0.00914519	0.00287148	0.00256082	0.00476298	0.0102033	0.0101767	0.00971573	0.0102138	0.00756193	0.0036904	0.00718199	6.70625e-05	0.00356068
		S370	1	1	0.164225	0.0103916	288705	9	100.266	9	16	1	1	9	4	28288.2	3721	0.226757	0.581275	0.028949	0.180781	60.0001		S370	0.00279841	0.0039865	0.00798921	0.0073901	0.00777849	0.00867505	0.00938576	0.00914519	0.0114859	0.00256082	0.00476298	0.0102033	0.00508837	0.0104192	0.0124608	0.00771626	0.00165078	0.00687993	0.00019394	0.00632749
		S371	1	1	0.0615869	0	292539	9	56.4707	4	16	1	1	9	4	26459.9	3025	0.211892	21.4163	0.0416964	0.0749106	49		S371	0.00279841	0.0039865	0.00489247	0	0.00782997	0.00867505	0.00704375	0.0060968	0.0114859	0.00256082	0.00476298	0.0102033	0.00508837	0.0100769	0.0112352	0.00745905	0.0100201	0.0082569	0.000124843	0.00571812
		S372	16	1	0.0953951	0	297202	9	54.6523	9	16	16	1	9	16	24597.2	2500	0.288409	9.86305	0.0782892	0.411725	30		S372	0.0111936	0.0039865	0.00608901	0	0.00789211	0.00867505	0.00692941	0.00914519	0.0114859	0.0102433	0.00476298	0.0102033	0.0101767	0.00971573	0.0102138	0.00870223	0.00679994	0.0113141	0.000292681	0.00447421
		S373	16	4	0.143321	0	301095	4	73.4	9	1	1	1	1	4	23093.1	2809	0.308642	0	0.0281119	0	14		S373	0.0111936	0.007973	0.00746342	0	0.00794364	0.00578337	0.00803045	0.00914519	0.00287148	0.00256082	0.00476298	0.0034011	0.00508837	0.00941398	0.0108266	0.00900232	0	0.00677973	0	0.00305647
		S374	9	1	0.0915583	0	297863	4	106.238	9	25	1	1	9	9	24322.9	2704	0.242126	0.465031	0.0271472	0.074846	33		S374	0.00839523	0.0039865	0.00596531	0	0.00790089	0.00578337	0.00966124	0.00914519	0.0143574	0.00256082	0.00476298	0.0102033	0.00763255	0.00966141	0.0106224	0.00797347	0.00147652	0.00666239	0.000124789	0.00469259
		S375	4	9	0.00204884	0	308437	9	37.2256	1	1	25	1	1	1	19460.8	3600	0.308642	14.4909	0.0415243	0	185.001		S375	0.00559682	0.0119595	0.000892355	0	0.00803991	0.00867505	0.00571891	0.0030484	0.00287148	0.0128041	0.00476298	0.0034011	0.00254418	0.00864198	0.0122566	0.00900232	0.00824227	0.00823984	0	0.0111107
		S376	1	1	0.317163	0	303102	4	123.841	9	16	1	1	1	16	22138.2	2704	0.137174	9.28397	0.0873285	0	107		S376	0.00279841	0.0039865	0.0111026	0	0.00797007	0.00578337	0.010431	0.00914519	0.0114859	0.00256082	0.00476298	0.0034011	0.0101767	0.00921729	0.0106224	0.00600153	0.00659729	0.0119494	0	0.00844983
		S377	9	1	0.0673709	0	294951	9	26.4973	4	16	1	1	1	4	25578.9	3249	0.308642	95.9955	0.0344893	0	280		S377	0.00839523	0.0039865	0.00511705	0	0.00786218	0.00867505	0.00482495	0.0060968	0.0114859	0.00256082	0.00476298	0.0034011	0.00508837	0.00990771	0.0116437	0.00900232	0.0212141	0.00750948	0	0.0136689
		S378	16	1	0.27649	0	305039	4	98.8237	9	1	1	1	16	16	21239.9	2025	0.284444	1.51103	0.0250434	23.7514	140.999		S378	0.0111936	0.0039865	0.0103663	0	0.00799549	0.00578337	0.009318	0.00914519	0.00287148	0.00256082	0.00476298	0.0136044	0.0101767	0.00902835	0.00919242	0.00864221	0.00266156	0.00639903	0.00222298	0.00969982
		S379	9	1	0.0466608	0	310106	9	64.2421	9	1	1	1	9	9	16069.9	2704	0.351166	7.89363	0.0636492	0.183242	42		S379	0.00839523	0.0039865	0.00425853	0	0.00806163	0.00867505	0.0075128	0.00914519	0.00287148	0.00256082	0.00476298	0.0102033	0.00763255	0.00785306	0.0106224	0.00960247	0.00608327	0.0102015	0.000195256	0.00529395
		S380	16	1	0.0884735	0	295749	9	43.72	9	1	16	1	9	16	25274	2401	0.19753	20.8399	0.0300731	0.080463	171		S380	0.0111936	0.0039865	0.00586395	0	0.0078728	0.00867505	0.00619772	0.00914519	0.00287148	0.0102433	0.00476298	0.0102033	0.0101767	0.00984849	0.0100095	0.00720184	0.00988431	0.00701224	0.000129387	0.010682
		S381	9	9	0.00176695	0	295302	4	30.6355	9	4	1	9	1	4	26667.5	3600	0.38104	44.7033	0.194413	0	111.001		S381	0.00839523	0.0119595	0.000828697	0	0.00786685	0.00578337	0.00518805	0.00914519	0.00574295	0.00256082	0.014289	0.0034011	0.00508837	0.0101164	0.0122566	0.0100026	0.0144767	0.0178291	0	0.00860635
		S382	9	1	0.0207513	0.148332	310560	4	62.8912	1	16	1	1	4	4	16501.2	3249	0.333827	13.4503	0.024687	0.000134421	21		S382	0.00839523	0.0039865	0.00283992	0.0279208	0.00806753	0.00578337	0.00743339	0.0030484	0.0114859	0.00256082	0.00476298	0.00680221	0.00508837	0.00795775	0.0116437	0.00936241	0.00794083	0.00635334	5.2884e-06	0.00374339
		S383	9	9	0.189565	0	300118	9	36.3256	9	16	1	1	1	4	23467.2	2916	0.308642	16.8015	0.0387877	0	153		S383	0.00839523	0.0119595	0.00858348	0	0.00793074	0.00867505	0.00564935	0.00914519	0.0114859	0.00256082	0.00476298	0.0034011	0.00508837	0.00948993	0.0110309	0.00900232	0.00887509	0.0079637	0	0.0101042
		S384	1	1	0.00098726	0.00675727	296290	4	41.0327	9	4	1	9	1	9	26422.8	3136	0.0877913	7.89363	0.0504079	0	20		S384	0.00279841	0.0039865	0.000619441	0.0059593	0.00788	0.00578337	0.00600423	0.00914519	0.00574295	0.00256082	0.014289	0.0034011	0.00763255	0.0100698	0.0114395	0.00480123	0.00608327	0.00907856	0	0.00365318
		S385	9	1	0.053583	0	293319	9	101.328	9	4	1	1	9	16	27141.2	2916	0.268862	1.51103	0.132234	0.0465377	8.00002		S385	0.00839523	0.0039865	0.00456349	0	0.00784039	0.00867505	0.00943534	0.00914519	0.00574295	0.00256082	0.00476298	0.0102033	0.0101767	0.0102058	0.0110309	0.00840216	0.00266156	0.0147041	9.83997e-05	0.00231047
		S386	4	9	0.0160235	0	293319	4	29.424	9	1	1	1	1	1	27141.2	5041	0.220089	55.6394	0.0617428	0	204.001		S386	0.00559682	0.0119595	0.00249553	0	0.00784039	0.00578337	0.00508444	0.00914519	0.00287148	0.00256082	0.00476298	0.0034011	0.00254418	0.0102058	0.0145036	0.00760195	0.0161507	0.0100476	0	0.0116673
		S387	16	4	0.188463	0	305449	4	107.311	9	16	1	1	9	16	21067.1	2209	0.570865	0	0.0265016	0.183264	24		S387	0.0111936	0.007973	0.00855848	0	0.00800086	0.00578337	0.00970988	0.00914519	0.0114859	0.00256082	0.00476298	0.0102033	0.0101767	0.00899155	0.00960097	0.0122431	0	0.00658269	0.000195267	0.00400185
		S388	9	4	0.0407874	0	306492	9	26.8395	1	4	1	1	1	4	20469	2601	0.154129	89.9508	0.0327422	0	203		S388	0.00839523	0.007973	0.0039815	0	0.00801451	0.00867505	0.00485601	0.0030484	0.00574295	0.00256082	0.00476298	0.0034011	0.00508837	0.00886301	0.0104181	0.00636164	0.0205353	0.0073168	0	0.0116387
		S389	9	9	0.365363	0.030036	290526	4	46.6734	9	16	1	1	1	4	27776.2	3136	0.326531	3.3695	0.0583981	0	236		S389	0.00839523	0.0119595	0.0119164	0.0125641	0.00780298	0.00578337	0.00640363	0.00914519	0.0114859	0.00256082	0.00476298	0.0034011	0.00508837	0.0103245	0.0114395	0.00925953	0.00397449	0.00977163	0	0.0125491
		S390	16	1	0.0222245	0	309792	9	40.6674	1	16	25	1	1	4	18379	2601	0.173611	8.35713	0.0125456	0	16		S390	0.0111936	0.0039865	0.00293901	0	0.00805755	0.00867505	0.00597744	0.0030484	0.0114859	0.0128041	0.00476298	0.0034011	0.00508837	0.00839833	0.0104181	0.00675174	0.00625933	0.00452911	0	0.0032675
		S391	9	9	0.362371	0.0289793	290526	4	39.3269	9	16	1	1	1	4	27776.2	3844	0.322512	10.3263	0.0329056	0	208.999		S391	0.00839523	0.0119595	0.0118675	0.0123411	0.00780298	0.00578337	0.0058781	0.00914519	0.0114859	0.00256082	0.00476298	0.0034011	0.00508837	0.0103245	0.0126651	0.00920236	0.00695778	0.00733504	0	0.0118094
		S392	4	1	0.00589899	0	307707	9	63.4052	1	4	1	1	9	4	19828.3	2704	0.17032	17.1479	0.0408497	0.0570211	48		S392	0.00559682	0.0039865	0.00151416	0	0.00803038	0.00867505	0.00746371	0.0030484	0.00574295	0.00256082	0.00476298	0.0102033	0.00508837	0.00872319	0.0106224	0.00668742	0.00896612	0.00817263	0.00010892	0.00565947
		S393	4	1	0.232889	0	305222	4	39.9545	9	1	1	1	9	1	21186.5	3481	0.261234	82.8797	0.0219461	0.226941	134.999		S393	0.00559682	0.0039865	0.0095139	0	0.00799789	0.00578337	0.00592482	0.00914519	0.00287148	0.00256082	0.00476298	0.0102033	0.00254418	0.00901701	0.0120523	0.00828212	0.0197117	0.00599026	0.000217294	0.00949119
		S394	4	1	0.000784409	0.00273018	295937	4	70.6249	9	4	1	9	4	16	26499.9	2809	0.510204	0.581275	0.0465394	0.00664129	197.999		S394	0.00559682	0.0039865	0.000552148	0.00378796	0.00787531	0.00578337	0.00787718	0.00914519	0.00574295	0.00256082	0.014289	0.00680221	0.0101767	0.0100845	0.0108266	0.0115744	0.00165078	0.00872325	3.71721e-05	0.0114944
		S395	16	4	0.0961825	0	296527	9	118.157	9	16	16	1	9	16	24985.8	1681	0.341985	0	0.0138239	0.060484	285.999		S395	0.0111936	0.007973	0.00611409	0	0.00788315	0.00867505	0.0101888	0.00914519	0.0114859	0.0102433	0.00476298	0.0102033	0.0101767	0.00979218	0.00837532	0.00947611	0	0.00475426	0.000112179	0.0138146
		S396	9	9	0.00508319	0	307707	4	66.7303	1	16	1	1	1	4	19828.3	2809	0.308642	0.232526	0.0188499	0	24		S396	0.00839523	0.0119595	0.00140557	0	0.00803038	0.00578337	0.00765691	0.0030484	0.0114859	0.00256082	0.00476298	0.0034011	0.00508837	0.00872319	0.0108266	0.00900232	0.00104408	0.00555165	0	0.00400185
		S397	4	1	0.154897	0	291280	4	127.559	9	16	1	1	9	16	27617.5	2916	0.208657	2.32428	0.0870911	0.517289	88		S397	0.00559682	0.0039865	0.00775898	0	0.0078131	0.00578337	0.0105864	0.00914519	0.0114859	0.00256082	0.00476298	0.0102033	0.0101767	0.010295	0.0110309	0.0074019	0.00330099	0.0119331	0.000328063	0.00766296
		S398	16	9	0.175666	0.0131073	289507	9	31.624	9	16	1	1	1	4	28078.4	3844	0.537777	37.4999	0.0204825	0	84.9999		S398	0.0111936	0.0119595	0.0082628	0.00829977	0.00778929	0.00867505	0.00527109	0.00914519	0.0114859	0.00256082	0.00476298	0.0034011	0.00508837	0.0103805	0.0126651	0.011883	0.0132591	0.00578707	0	0.00753121
		S399	9	9	0	0.00121592	310226	4	32.1518	1	16	1	1	1	9	16009.3	1444	0.225385	34.177	0.0213654	0	82.9999		S399	0.00839523	0.0119595	0	0.00252792	0.00806318	0.00578337	0.0053149	0.0030484	0.0114859	0.00256082	0.00476298	0.0034011	0.00763255	0.00783825	0.00776249	0.00769287	0.012658	0.00591048	0	0.00744208
		S400	4	9	0.146407	0	289883	4	66.7303	9	9	25	1	1	1	27541.1	2401	0.173611	0.232526	0.00313119	0	22		S400	0.00559682	0.0119595	0.00754337	0	0.00779434	0.00578337	0.00765691	0.00914519	0.00861443	0.0128041	0.00476298	0.0034011	0.00254418	0.0102807	0.0100095	0.00675174	0.00104408	0.00226267	0	0.00383149
		S401	16	9	0.180529	0.0167783	289931	9	43.7199	9	16	1	1	1	1	27947.5	3969	0.197531	5.22653	0.0502338	0	48		S401	0.0111936	0.0119595	0.0083764	0.00939039	0.00779498	0.00867505	0.00619771	0.00914519	0.0114859	0.00256082	0.00476298	0.0034011	0.00254418	0.0103563	0.0128694	0.00720186	0.00495001	0.00906287	0	0.00565947
		S402	1	1	0.11132	0	292093	9	45.9563	9	4	1	1	9	16	27441.9	3249	0.178271	33.4889	0.0265156	0.0823099	89		S402	0.00279841	0.0039865	0.00657764	0	0.00782399	0.00867505	0.00635426	0.00914519	0.00574295	0.00256082	0.00476298	0.0102033	0.0101767	0.0102622	0.0116437	0.00684175	0.01253	0.00658443	0.000130863	0.00770638
		S403	16	9	0.137007	0	299768	9	55.8864	9	4	1	1	1	4	23626.8	2809	0.373457	0.929975	0.0621126	0	17		S403	0.0111936	0.0119595	0.00729719	0	0.00792612	0.00867505	0.00700721	0.00914519	0.00574295	0.00256082	0.00476298	0.0034011	0.00508837	0.00952214	0.0108266	0.00990254	0.00208802	0.0100776	0	0.00336806
		S404	9	4	0.0135643	0.133239	310514	1	85.8862	1	4	1	1	9	16	16430.9	2209	0.336687	0.232526	0.0253421	0.120711	119		S404	0.00839523	0.007973	0.00229606	0.0264622	0.00806693	0.00289168	0.00868668	0.0030484	0.00574295	0.00256082	0.00476298	0.0102033	0.0101767	0.00794078	0.00960097	0.00940241	0.00104408	0.00643708	0.000158476	0.00891104
		S405	16	4	0.332352	0	287982	9	103.567	1	4	1	1	9	16	28309.4	2401	0.178271	0	0.17083	0.155592	21		S405	0.0111936	0.007973	0.0113654	0	0.00776874	0.00867505	0.00953901	0.0030484	0.00574295	0.00256082	0.00476298	0.0102033	0.0101767	0.0104231	0.0100095	0.00684175	0	0.0167128	0.000179922	0.00374339
		S406	9	1	0.022491	0	310274	4	40.8982	9	1	1	1	1	1	16178.1	4900	0.220981	71.6136	0.0360248	0	137.999		S406	0.00839523	0.0039865	0.00295657	0	0.00806381	0.00578337	0.00599438	0.00914519	0.00287148	0.00256082	0.00476298	0.0034011	0.00254418	0.00787945	0.0142993	0.00761735	0.018323	0.00767482	0	0.00959607
		S407	16	1	0.0321284	0	306831	4	63.5662	1	16	1	1	9	16	20322.8	2704	0.19753	8.58889	0.033537	0.065955	175.001		S407	0.0111936	0.0039865	0.00353369	0	0.00801894	0.00578337	0.00747317	0.0030484	0.0114859	0.00256082	0.00476298	0.0102033	0.0101767	0.00883129	0.0106224	0.00720184	0.00634552	0.00740508	0.000117143	0.0108063
		S408	16	1	0.0357376	0	309218	9	137.22	1	4	9	1	4	16	18881.2	2209	0.25	0.465031	0.0568198	0.00408747	4		S408	0.0111936	0.0039865	0.00372689	0	0.00805008	0.00867505	0.01098	0.0030484	0.00574295	0.00768246	0.00476298	0.00680221	0.0101767	0.00851232	0.00960097	0.00810208	0.00147652	0.00963868	2.91621e-05	0.00163375
		S409	16	1	0	0.00246471	310160	4	49.2463	1	16	1	1	1	4	16002.5	1849	0.25	2.32428	0.0487778	0	26		S409	0.0111936	0.0039865	0	0.00359909	0.00806233	0.00578337	0.00657777	0.0030484	0.0114859	0.00256082	0.00476298	0.0034011	0.00508837	0.00783658	0.00878387	0.00810208	0.00330099	0.00893056	0	0.00416526
		S410	4	1	0.00675332	0	310392	9	213.818	9	1	1	1	4	16	16192.3	1936	0.351166	1.51103	0.0507533	0.00108675	38		S410	0.00559682	0.0039865	0.0016201	0	0.00806534	0.00867505	0.0137061	0.00914519	0.00287148	0.00256082	0.00476298	0.00680221	0.0101767	0.00788292	0.00898815	0.00960247	0.00266156	0.00910961	1.50368e-05	0.00503555
		S411	9	9	0.278582	0	287965	4	29.8327	1	4	9	1	1	1	28264.7	4225	0.256211	51.6579	0.087182	0	311.999		S411	0.00839523	0.0119595	0.0104054	0	0.00776851	0.00578337	0.00511962	0.0030484	0.00574295	0.00768246	0.00476298	0.0034011	0.00254418	0.0104149	0.0132779	0.00820211	0.0155621	0.0119394	0	0.0144289
		S412	4	4	0.00258302	0	307979	9	154.194	1	25	9	1	9	16	19700.4	900	0.16719	0	0.0152369	3.60369	720.998		S412	0.00559682	0.007973	0.00100195	0	0.00803394	0.00867505	0.0116393	0.0030484	0.0143574	0.00768246	0.00476298	0.0102033	0.0101767	0.008695	0.00612828	0.0066257	0	0.00499133	0.000865895	0.0219342
		S413	9	1	0.0099991	0	309258	4	66.2552	1	4	9	1	9	16	18783.3	2025	0.222994	6.15457	0.0170399	0.00818017	22		S413	0.00839523	0.0039865	0.00197135	0	0.0080506	0.00578337	0.0076296	0.0030484	0.00574295	0.00768246	0.00476298	0.0102033	0.0101767	0.0084902	0.00919242	0.00765196	0.00537153	0.00527839	4.12546e-05	0.00383149
		S414	9	1	0.179763	0	305449	9	41.9716	9	1	1	1	9	4	21067.1	2500	0.228272	60.7488	0.0559587	0.081343	108		S414	0.00839523	0.0039865	0.00835862	0	0.00800086	0.00867505	0.00607253	0.00914519	0.00287148	0.00256082	0.00476298	0.0102033	0.00508837	0.00899155	0.0102138	0.00774199	0.0168759	0.00956537	0.000130092	0.00848921
		S415	16	1	0.127465	0	290318	16	57.7471	9	25	25	1	1	16	27395.2	1936	0.366698	2.90501	0	0	410.002		S415	0.0111936	0.0039865	0.0070385	0	0.00780019	0.0115667	0.0071229	0.00914519	0.0143574	0.0128041	0.00476298	0.0034011	0.0101767	0.0102534	0.00898815	0.00981252	0.0036904	0	0	0.0165405
		S416	9	1	0.0133812	0	307278	9	76.5702	1	4	1	1	9	16	20075.8	2304	0.420096	4.64635	0.113489	0.0977869	74.9999		S416	0.00839523	0.0039865	0.0022805	0	0.00802479	0.00867505	0.00820204	0.0030484	0.00574295	0.00256082	0.00476298	0.0102033	0.0101767	0.00877746	0.00980525	0.0105027	0.00466719	0.0136221	0.000142637	0.00707434
		S417	9	9	0.430386	0	288425	4	61.1882	9	4	1	1	1	16	28147.8	2809	0.19753	0.465031	0.181486	0	5.00001		S417	0.00839523	0.0119595	0.0129334	0	0.00777471	0.00578337	0.00733206	0.00914519	0.00574295	0.00256082	0.00476298	0.0034011	0.0101767	0.0103933	0.0108266	0.00720182	0.00147652	0.0172262	0	0.00182659
		S418	9	9	0.0216025	0.00269905	310296	9	32.6331	1	1	1	1	1	4	16225.4	3481	0.291258	31.4235	0.0690528	0	62.9999		S418	0.00839523	0.0119595	0.00289759	0.00376631	0.0080641	0.00867505	0.00535453	0.0030484	0.00287148	0.00256082	0.00476298	0.0034011	0.00508837	0.00789097	0.0120523	0.00874511	0.0121374	0.0106257	0	0.00648374
		S419	16	4	0.00573802	0	310358	4	48.4232	9	16	1	1	1	4	16153.6	3025	0.181413	10.442	0.0261799	0	32		S419	0.0111936	0.007973	0.00149336	0	0.00806491	0.00578337	0.00652257	0.00914519	0.0114859	0.00256082	0.00476298	0.0034011	0.00508837	0.0078735	0.0112352	0.00690177	0.00699667	0.00654262	0	0.00462094
		S420	9	1	0.00699284	0	294952	9	55.8864	9	4	1	9	9	16	26744.7	2704	0.351166	0.929975	0.154396	0.0304824	105.999		S420	0.00839523	0.0039865	0.00164858	0	0.00786219	0.00867505	0.00700721	0.00914519	0.00574295	0.00256082	0.014289	0.0102033	0.0101767	0.010131	0.0106224	0.00960247	0.00208802	0.0158886	7.96371e-05	0.00841022
		S421	9	1	0.175837	0.000857752	288209	4	39.3899	1	16	1	1	9	4	28306	3025	0.25	90.5111	0.140655	0.228929	153		S421	0.00839523	0.0039865	0.00826683	0.0021232	0.0077718	0.00578337	0.00588281	0.0030484	0.0114859	0.00256082	0.00476298	0.0102033	0.00508837	0.0104225	0.0112352	0.00810208	0.0205992	0.0151651	0.000218244	0.0101042
		S422	9	1	0.293895	0	288028	9	45.3734	9	4	16	1	9	16	28214.3	2809	0.27855	64.4891	0.163114	0.153609	70		S422	0.00839523	0.0039865	0.0106876	0	0.00776935	0.00867505	0.00631383	0.00914519	0.00574295	0.0102433	0.00476298	0.0102033	0.0101767	0.0104056	0.0108266	0.0085522	0.0173877	0.016331	0.000178772	0.00683446
		S423	9	1	0.0666569	0	293539	9	121.007	4	16	1	1	16	16	26078.4	2116	0.197531	11.5995	0.0234188	7.13787	129		S423	0.00839523	0.0039865	0.00508987	0	0.00784333	0.00867505	0.0103109	0.0060968	0.0114859	0.00256082	0.00476298	0.0136044	0.0101767	0.010004	0.0093967	0.00720186	0.00737426	0.00618799	0.00121864	0.0092779
		S424	16	1	0.172636	0.0254795	292281	9	41.3223	9	4	1	1	1	16	27326.1	3025	0.308642	7.5459	0.105405	0	31		S424	0.0111936	0.0039865	0.00819124	0.0115719	0.00782651	0.00867505	0.00602538	0.00914519	0.00574295	0.00256082	0.00476298	0.0034011	0.0101767	0.0102405	0.0112352	0.00900232	0.00594778	0.013128	0	0.00454816
		S425	16	9	0.00202696	0	308810	4	32.5291	1	16	9	1	9	9	19229.4	2704	0.173611	31.9973	0.0225429	1.06903	64		S425	0.0111936	0.0119595	0.000887578	0	0.00804477	0.00578337	0.00534599	0.0030484	0.0114859	0.00768246	0.00476298	0.0102033	0.00763255	0.00859043	0.0106224	0.00675174	0.0122477	0.00607117	0.000471614	0.006535
		S426	9	9	0.230568	0	288236	25	45.0238	9	25	25	1	9	16	28107.9	2704	0.444445	4.2982	0.000812558	4.21046	88		S426	0.00839523	0.0119595	0.00946637	0	0.00777216	0.0144584	0.00628946	0.00914519	0.0143574	0.0128041	0.00476298	0.0102033	0.0101767	0.010386	0.0106224	0.0108028	0.00448893	0.00115264	0.000935957	0.00766296
		S427	4	9	0.36711	0	288425	9	42.0579	1	4	1	1	1	9	28147.8	2916	0.130401	6.73439	0.173431	0	15		S427	0.00559682	0.0119595	0.0119449	0	0.00777471	0.00867505	0.00607877	0.0030484	0.00574295	0.00256082	0.00476298	0.0034011	0.00763255	0.0103933	0.0110309	0.0058515	0.00561886	0.0168396	0	0.00316374
		S428	4	1	0.0114323	0	308711	4	111.657	1	4	9	1	1	16	19220.5	2116	0.214335	0.232526	0.0699798	0	27		S428	0.00559682	0.0039865	0.0021079	0	0.00804348	0.00578337	0.00990457	0.0030484	0.00574295	0.00768246	0.00476298	0.0034011	0.0101767	0.00858845	0.0093967	0.00750192	0.00104408	0.0106968	0	0.0042446
		S429	9	1	0.0189222	0	292999	9	55.7833	4	1	1	1	9	16	26319.2	2401	0.146472	8.47305	0.0574983	0.0264241	56.9999		S429	0.00839523	0.0039865	0.00271188	0	0.00783612	0.00867505	0.00700074	0.0060968	0.00287148	0.00256082	0.00476298	0.0102033	0.0101767	0.0100501	0.0100095	0.00620159	0.00630259	0.00969606	7.41467e-05	0.00616727
		S430	1	1	0.00275187	0.0141703	296116	9	53.0323	9	4	1	9	9	9	26515.9	3364	0.165981	12.2937	0.0578172	0.102474	68		S430	0.00279841	0.0039865	0.00103418	0.00862977	0.00787768	0.00867505	0.00682594	0.00914519	0.00574295	0.00256082	0.014289	0.0102033	0.00763255	0.0100876	0.011848	0.0066017	0.00759173	0.00972291	0.000146015	0.00673612
		S431	1	9	0.0859252	0	293180	16	45.593	4	4	1	1	1	16	26210.3	2704	0.408179	3.94996	0.00362459	0	16		S431	0.00279841	0.0119595	0.00577889	0	0.00783854	0.0115667	0.00632909	0.0060968	0.00574295	0.00256082	0.00476298	0.0034011	0.0101767	0.0100293	0.0106224	0.0103527	0.00430324	0.00243443	0	0.0032675
		S432	4	1	0.283052	0	289633	25	34.8244	9	25	25	1	9	9	27547.4	2704	0.25	85.2391	0	0.111381	180		S432	0.00559682	0.0039865	0.0104886	0	0.00779098	0.0144584	0.00553138	0.00914519	0.0143574	0.0128041	0.00476298	0.0102033	0.00763255	0.0102819	0.0106224	0.00810208	0.0199903	0	0.000152229	0.0109595
		S433	4	9	0.235369	0	288450	25	28.7543	9	25	25	1	1	4	28016.1	3481	0.298439	62.903	0	0	208		S433	0.00559682	0.0119595	0.00956441	0	0.00777504	0.0144584	0.00502624	0.00914519	0.0143574	0.0128041	0.00476298	0.0034011	0.00508837	0.010369	0.0120523	0.00885227	0.0171725	0	0	0.0117811
		S434	16	9	0.0296508	0	308890	4	30.3445	1	1	9	1	1	1	19105	3600	0.396434	47.0998	0.0339938	0	194		S434	0.0111936	0.0119595	0.0033947	0	0.00804581	0.00578337	0.00516335	0.0030484	0.00287148	0.00768246	0.00476298	0.0034011	0.00254418	0.00856262	0.0122566	0.0102026	0.0148597	0.00745534	0	0.0113778
		S435	4	1	0.0658189	0	306134	4	142.289	1	1	1	1	1	16	20759.9	2025	0.165981	1.16241	0.0413386	0	78.9999		S435	0.00559682	0.0039865	0.00505777	0	0.00800984	0.00578337	0.0111809	0.0030484	0.00287148	0.00256082	0.00476298	0.0034011	0.0101767	0.00892576	0.00919242	0.0066017	0.00233442	0.0082214	0	0.00726054
		S436	9	1	0.00172321	0.0213379	296872	9	46.1643	9	4	1	9	4	16	26349.7	2809	0.145125	14.4909	0.145606	0.0240892	34		S436	0.00839523	0.0039865	0.000818377	0.0105898	0.00788774	0.00867505	0.00636862	0.00914519	0.00574295	0.00256082	0.014289	0.00680221	0.0101767	0.0100559	0.0108266	0.00617302	0.00824227	0.0154297	7.0795e-05	0.00476316
		S437	4	1	0.211061	0.00910633	300316	9	97.4568	9	4	1	1	9	16	23378.4	2116	0.308641	1.51103	0.0116387	0.00342781	5.00001		S437	0.00559682	0.0039865	0.00905708	0.00691802	0.00793336	0.00867505	0.00925333	0.00914519	0.00574295	0.00256082	0.00476298	0.0102033	0.0101767	0.00947197	0.0093967	0.0090023	0.00266156	0.00436235	2.67054e-05	0.00182659
		S438	16	4	0.0668057	0	294988	4	180.497	4	4	1	1	9	16	25554.9	2209	0.19753	0	0.0720837	0.132507	4		S438	0.0111936	0.007973	0.00509555	0	0.00786267	0.00578337	0.0125929	0.0060968	0.00574295	0.00256082	0.00476298	0.0102033	0.0101767	0.00990307	0.00960097	0.00720182	0	0.0108564	0.000166039	0.00163375
		S439	9	9	0.331994	0.000277846	288524	9	45.2079	1	4	1	1	1	4	28170.9	3600	0.423533	4.18211	0.173781	0	330		S439	0.00839523	0.0119595	0.0113592	0.0012084	0.00777604	0.00867505	0.0063023	0.0030484	0.00574295	0.00256082	0.00476298	0.0034011	0.00508837	0.0103976	0.0122566	0.0105456	0.00442789	0.0168566	0	0.0148393
		S440	9	1	0.070331	0	293906	9	49.1592	4	16	1	1	9	1	25943.5	3721	0.157471	9.3998	0.0309883	0.0249251	66		S440	0.00839523	0.0039865	0.00522826	0	0.00784823	0.00867505	0.00657195	0.0060968	0.0114859	0.00256082	0.00476298	0.0102033	0.00254418	0.00997809	0.0124608	0.00643023	0.00663832	0.00711814	7.20129e-05	0.00663632
		S441	9	1	0.0134746	0	307114	9	68.7621	1	4	1	1	9	16	20101	2304	0.242126	11.5995	0.106834	0.00300402	108		S441	0.00839523	0.0039865	0.00228845	0	0.00802265	0.00867505	0.0077726	0.0030484	0.00574295	0.00256082	0.00476298	0.0102033	0.0101767	0.00878297	0.00980525	0.00797347	0.00737426	0.0132167	2.50001e-05	0.00848921
		S442	4	9	0.27284	0	305316	9	36.9867	9	1	1	1	1	4	21159.5	2304	0.163248	15.0687	0.0667675	0	140.999		S442	0.00559682	0.0119595	0.0102976	0	0.00799912	0.00867505	0.00570053	0.00914519	0.00287148	0.00256082	0.00476298	0.0034011	0.00508837	0.00901125	0.00980525	0.00654713	0.00840498	0.0104484	0	0.00969982
		S443	9	9	0.00128089	0.0168852	296492	9	36.3256	9	4	1	9	1	9	26433.2	3249	0.226757	16.8015	0.178957	0	48		S443	0.00839523	0.0119595	0.000705569	0.00942026	0.00788269	0.00867505	0.00564935	0.00914519	0.00574295	0.00256082	0.014289	0.0034011	0.00763255	0.0100718	0.0116437	0.00771626	0.00887509	0.0171057	0	0.00565947
		S444	9	4	0.0630763	0	294617	4	150.823	4	4	1	1	9	16	25691.9	2116	0.151235	0	0.0623336	0.0132055	40.0001		S444	0.00839523	0.007973	0.00495128	0	0.00785772	0.00578337	0.0115113	0.0060968	0.00574295	0.00256082	0.00476298	0.0102033	0.0101767	0.00992958	0.0093967	0.00630162	0	0.0100955	5.24165e-05	0.00516637
		S445	4	4	0.499494	0	289078	4	99.0757	9	9	25	1	4	16	27844.3	2209	0.231824	0	0.0393308	0.00477657	13		S445	0.00559682	0.007973	0.0139331	0	0.00778351	0.00578337	0.00932987	0.00914519	0.00861443	0.0128041	0.00476298	0.00680221	0.0101767	0.0103371	0.00960097	0.00780199	0	0.00801926	3.15246e-05	0.00294528
		S446	16	9	0.0740607	0	295314	9	36.1617	9	4	1	1	1	1	25444.4	3136	0.239012	17.2634	0.0369355	0	76.9999		S446	0.0111936	0.0119595	0.0053651	0	0.00786701	0.00867505	0.00563659	0.00914519	0.00574295	0.00256082	0.00476298	0.0034011	0.00254418	0.00988163	0.0114395	0.00792203	0.00899626	0.00777122	0	0.00716804
		S447	4	4	0.058964	0	310267	9	123.928	9	16	25	1	9	16	17776.1	1444	0.240001	0	0.0373637	8.55329	704.998		S447	0.00559682	0.007973	0.00478715	0	0.00806372	0.00867505	0.0104346	0.00914519	0.0114859	0.0128041	0.00476298	0.0102033	0.0101767	0.00825944	0.00776249	0.0079384	0	0.00781615	0.00133401	0.0216895
		S448	9	1	0.275101	0	289038	9	52.5998	9	9	25	1	4	16	27812.2	2500	0.604939	5.80661	0.000776152	0.00314369	15		S448	0.00839523	0.0039865	0.0103402	0	0.00778297	0.00867505	0.00679804	0.00914519	0.00861443	0.0128041	0.00476298	0.00680221	0.0101767	0.0103312	0.0102138	0.0126032	0.00521747	0.00112653	2.55747e-05	0.00316374
		S449	9	4	0.0135089	0	307088	9	220.321	1	4	1	1	16	16	20193.8	2304	0.268862	0.581275	0.144383	22.9919	35		S449	0.00839523	0.007973	0.00229137	0	0.0080223	0.00867505	0.013913	0.0030484	0.00574295	0.00256082	0.00476298	0.0136044	0.0101767	0.00880323	0.00980525	0.00840216	0.00165078	0.0153648	0.00218715	0.0048327
		S450	9	9	0.434272	0.00119002	288978	9	61.1882	9	4	1	1	1	4	28024.8	3025	0.444445	0.465031	0.183551	0	76		S450	0.00839523	0.0119595	0.0129917	0.00250085	0.00778216	0.00867505	0.00733206	0.00914519	0.00574295	0.00256082	0.00476298	0.0034011	0.00508837	0.0103706	0.0112352	0.0108028	0.00147652	0.0173239	0	0.00712135
		S451	4	1	0.17175	0	306005	9	52.7464	4	16	1	1	9	16	20856	2601	0.392205	22.6838	0.034418	0.0730632	109		S451	0.00559682	0.0039865	0.00817019	0	0.00800814	0.00867505	0.00680751	0.0060968	0.0114859	0.00256082	0.00476298	0.0102033	0.0101767	0.00894639	0.0104181	0.0101481	0.0103123	0.00750172	0.000123294	0.00852842
		S452	9	1	0.00182928	0.00516238	295656	9	143.413	9	4	1	9	9	16	26589.5	2704	0.403123	0.232526	0.104213	0.0897062	112		S452	0.00839523	0.0039865	0.000843188	0.00520877	0.00787157	0.00867505	0.011225	0.00914519	0.00574295	0.00256082	0.014289	0.0102033	0.0101767	0.0101016	0.0106224	0.0102883	0.00104408	0.0130535	0.000136616	0.00864499
		S453	4	4	0.00253874	0	294269	9	115.922	9	4	1	9	9	16	26895.7	2401	0.100781	0.465031	0.155582	0.108794	46.9999		S453	0.00559682	0.007973	0.000993329	0	0.00785308	0.00867505	0.0100919	0.00914519	0.00574295	0.00256082	0.014289	0.0102033	0.0101767	0.0101595	0.0100095	0.00514417	0.00147652	0.0159495	0.000150451	0.00560021
		S454	9	4	0.161179	0.00780959	291280	9	132.522	9	4	1	1	9	16	27617.5	2500	0.333827	0	0.113617	0.0879781	96		S454	0.00839523	0.007973	0.00791477	0.00640655	0.0078131	0.00867505	0.0107903	0.00914519	0.00574295	0.00256082	0.00476298	0.0102033	0.0101767	0.010295	0.0102138	0.00936241	0	0.0136298	0.000135294	0.00800371
		S455	1	4	0.244706	0.00850654	288802	4	110.529	9	4	1	1	9	16	28212.2	1600	0.222994	0	0.140281	0.569077	94		S455	0.00279841	0.007973	0.00975229	0.00668631	0.00777979	0.00578337	0.00985442	0.00914519	0.00574295	0.00256082	0.00476298	0.0102033	0.0101767	0.0104052	0.00817104	0.00765196	0	0.0151449	0.000344094	0.00791989
		S456	4	1	0.0280254	0.0377801	310296	9	36.7017	1	16	1	1	9	16	16276.7	2401	0.131742	62.563	0.0675418	0.212348	228.999		S456	0.00559682	0.0039865	0.00330035	0.014091	0.0080641	0.00867505	0.00567852	0.0030484	0.0114859	0.00256082	0.00476298	0.0102033	0.0101767	0.00790342	0.0100095	0.00588151	0.0171261	0.0105088	0.000210191	0.0123615
		S457	16	4	0.070545	0	306351	4	146.96	1	4	1	1	9	16	20638.2	1521	0.326531	0	0.0748405	0.921976	65		S457	0.0111936	0.007973	0.00523621	0	0.00801267	0.00578337	0.011363	0.0030484	0.00574295	0.00256082	0.00476298	0.0102033	0.0101767	0.00889956	0.00796677	0.00925953	0	0.0110621	0.000437977	0.00658586
		S458	16	1	0.0213353	0.0960176	310396	9	94.8185	1	16	1	1	9	16	16336.7	2401	0.214335	5.80661	0.0417769	0.285186	33		S458	0.0111936	0.0039865	0.00287961	0.0224639	0.0080654	0.00867505	0.00912722	0.0030484	0.0114859	0.00256082	0.00476298	0.0102033	0.0101767	0.00791798	0.0100095	0.00750192	0.00521747	0.00826487	0.000243588	0.00469259
		S459	4	4	0.0860179	0	298621	9	98.0443	9	16	1	1	9	16	24069.7	2304	0.25	0.116266	0.0843542	0.0195376	25		S459	0.00559682	0.007973	0.005782	0	0.00791093	0.00867505	0.00928118	0.00914519	0.0114859	0.00256082	0.00476298	0.0102033	0.0101767	0.00961098	0.00980525	0.00810208	0.000738287	0.0117441	6.37569e-05	0.00408437
		S460	9	4	0.0276424	0	310005	4	49.9884	9	4	16	1	1	16	18190.7	2209	0.293403	2.09196	0.0106996	0	6642.01		S460	0.00839523	0.007973	0.00327772	0	0.00806032	0.00578337	0.00662715	0.00914519	0.00574295	0.0102433	0.00476298	0.0034011	0.0101767	0.00835522	0.00960097	0.00877726	0.00313167	0.00418265	0	0.0665741
		S461	16	9	0.000834026	0.0246773	297256	4	30.7948	9	4	1	9	1	4	26265.7	3364	0.205201	43.4471	0.0353384	0	189.999		S461	0.0111936	0.0119595	0.000569342	0.0113883	0.00789284	0.00578337	0.00520153	0.00914519	0.00574295	0.00256082	0.014289	0.0034011	0.00508837	0.0100398	0.011848	0.00734034	0.0142718	0.00760135	0	0.0112598
		S462	9	1	0.0350461	0	292314	9	24.4083	4	16	1	1	9	4	26669.5	2916	0.098051	143.82	0.0673979	6.48619	690.003		S462	0.00839523	0.0039865	0.00369066	0	0.00782695	0.00867505	0.00463085	0.0060968	0.0114859	0.00256082	0.00476298	0.0102033	0.00508837	0.0101167	0.0110309	0.00507402	0.0259662	0.0104976	0.00116168	0.0214576
		S463	16	1	0.0958057	0	297454	9	123.057	9	4	1	1	16	16	24477.9	2025	0.118642	4.18211	0.062596	12.0893	124.999		S463	0.0111936	0.0039865	0.0061021	0	0.00789546	0.00867505	0.0103979	0.00914519	0.00574295	0.00256082	0.00476298	0.0136044	0.0101767	0.00969213	0.00919242	0.00558142	0.00442789	0.0101168	0.00158596	0.0091329
		S464	4	1	0.00437474	0	307979	4	75.651	1	16	9	1	9	4	19700.4	2809	0.284445	11.5995	0.0538384	0.177569	53		S464	0.00559682	0.0039865	0.00130395	0	0.00803394	0.00578337	0.00815266	0.0030484	0.0114859	0.00768246	0.00476298	0.0102033	0.00508837	0.008695	0.0108266	0.00864223	0.00737426	0.00938239	0.000192209	0.00594694
		S465	9	4	0.0910102	0	295835	9	86.8654	9	16	16	1	9	16	25233.6	2401	0.454841	0.581275	0.0204853	9.70123	3746.99		S465	0.00839523	0.007973	0.00594743	0	0.00787395	0.00867505	0.00873606	0.00914519	0.0114859	0.0102433	0.00476298	0.0102033	0.0101767	0.00984062	0.0100095	0.0109284	0.00165078	0.00578748	0.00142071	0.0500031
		S466	4	9	0.0100757	0	308925	9	38.2384	1	1	9	1	1	4	19116.9	3025	0.181413	12.2937	0.076994	0	40.0001		S466	0.00559682	0.0119595	0.00197889	0	0.00804626	0.00867505	0.00579618	0.0030484	0.00287148	0.00768246	0.00476298	0.0034011	0.00508837	0.00856528	0.0112352	0.00690177	0.00759173	0.0112201	0	0.00516637
		S467	9	9	0.354718	0	289258	9	66.7303	9	9	25	1	1	16	27761.2	2704	0.210069	0.232526	0.0712121	0	228.999		S467	0.00839523	0.0119595	0.0117416	0	0.00778593	0.00867505	0.00765691	0.00914519	0.00861443	0.0128041	0.00476298	0.0034011	0.0101767	0.0103217	0.0106224	0.0074269	0.00104408	0.0107906	0	0.0123615
		S468	16	9	0.000554716	0.00200121	295937	4	39.6158	9	4	1	9	9	4	26499.9	3481	0.25	9.86305	0.0375728	0.0873888	68		S468	0.0111936	0.0119595	0.000464322	0.00324307	0.00787531	0.00578337	0.00589965	0.00914519	0.00574295	0.00256082	0.014289	0.0102033	0.00508837	0.0100845	0.0120523	0.00810208	0.00679994	0.00783798	0.00013484	0.00673612
		S469	9	4	0.0946756	0	291225	4	123.928	9	9	25	1	9	16	27071.8	2116	0.461057	0	0.0119133	0.0871566	55.9999		S469	0.00839523	0.007973	0.00606601	0	0.00781236	0.00578337	0.0104346	0.00914519	0.00861443	0.0128041	0.00476298	0.0102033	0.0101767	0.0101927	0.0093967	0.0110028	0	0.0044135	0.000134661	0.00611293
		S470	9	4	0.120618	0.000259832	297863	4	178.575	9	4	1	1	9	16	24322.9	2116	0.16	0	0.055579	0.00674593	27		S470	0.00839523	0.007973	0.00684684	0.00116857	0.00790089	0.00578337	0.0125257	0.00914519	0.00574295	0.00256082	0.00476298	0.0102033	0.0101767	0.00966141	0.0093967	0.00648166	0	0.00953286	3.74638e-05	0.0042446
		S471	4	1	0.287708	0.00252833	288660	9	47.0995	9	16	1	1	1	4	28160.5	3364	0.156074	12.6408	0.0473097	0	68		S471	0.00559682	0.0039865	0.0105745	0.00364525	0.00777788	0.00867505	0.0064328	0.00914519	0.0114859	0.00256082	0.00476298	0.0034011	0.00508837	0.0103957	0.011848	0.00640165	0.00769815	0.00879514	0	0.00673612
		S472	9	1	0.00173717	0.00730671	310012	16	49.2463	9	25	1	1	1	9	16011.6	2025	0.25	2.32428	0.00331455	0	39		S472	0.00839523	0.0039865	0.000821685	0.00619685	0.0080604	0.0115667	0.00657777	0.00914519	0.0143574	0.00256082	0.00476298	0.0034011	0.00763255	0.00783881	0.00919242	0.00810208	0.00330099	0.00232798	0	0.00510138
		S473	4	1	0.0899532	0	297863	9	54.2306	9	4	1	1	1	9	24322.9	2601	0.25	1.16241	0.032769	0	24		S473	0.00559682	0.0039865	0.00591279	0	0.00790089	0.00867505	0.00690262	0.00914519	0.00574295	0.00256082	0.00476298	0.0034011	0.00763255	0.00966141	0.0104181	0.00810208	0.00233442	0.0073198	0	0.00400185
		S474	16	9	0.00200631	0	293937	9	43.1587	9	4	1	9	1	16	26969.2	2809	0.36	5.69061	0.140532	0	25		S474	0.0111936	0.0119595	0.000883046	0	0.00784865	0.00867505	0.00615781	0.00914519	0.00574295	0.00256082	0.014289	0.0034011	0.0101767	0.0101734	0.0108266	0.00972249	0.0051651	0.0151585	0	0.00408437
		S475	1	4	0.342502	0	303313	9	103.567	9	1	1	1	9	16	22034.4	1936	0.197531	0	0.0926301	0.00867923	5.00001		S475	0.00279841	0.007973	0.0115376	0	0.00797285	0.00867505	0.00953901	0.00914519	0.00287148	0.00256082	0.00476298	0.0102033	0.0101767	0.00919567	0.00898815	0.00720186	0	0.0123068	4.24944e-05	0.00182659
		S476	16	1	0.371871	0	303796	4	119.015	9	1	1	1	9	16	21845.4	2304	0.239012	2.32428	0.0384662	1.61232	31		S476	0.0111936	0.0039865	0.0120221	0	0.00797919	0.00578337	0.0102257	0.00914519	0.00287148	0.00256082	0.00476298	0.0102033	0.0101767	0.00915615	0.00980525	0.00792203	0.00330099	0.00793062	0.000579184	0.00454816
		S477	1	1	0.0740177	0	310395	9	47.6928	9	1	1	1	4	4	17635	2916	0.27855	2.90501	0.0422882	0.00437761	51		S477	0.00279841	0.0039865	0.00536354	0	0.00806538	0.00867505	0.00647319	0.00914519	0.00287148	0.00256082	0.00476298	0.00680221	0.00508837	0.00822661	0.0110309	0.0085522	0.0036904	0.00831529	3.01793e-05	0.00583365
		S478	16	9	0.0325647	0.119472	310446	9	80.5251	1	4	1	1	9	16	16400.9	2500	0.137174	1.16241	0.0386913	0.0311293	9		S478	0.0111936	0.0119595	0.0035576	0.0250578	0.00806605	0.00867505	0.0084112	0.0030484	0.00574295	0.00256082	0.00476298	0.0102033	0.0101767	0.00793353	0.0102138	0.00600153	0.00233442	0.00795379	8.04778e-05	0.00245062
		S479	4	9	0.0124057	0	310144	4	45.593	1	16	1	1	1	9	16049.6	2601	0.222994	3.94996	0.138996	0	24		S479	0.00559682	0.0119595	0.00219581	0	0.00806213	0.00578337	0.00632909	0.0030484	0.0114859	0.00256082	0.00476298	0.0034011	0.00763255	0.0078481	0.0104181	0.00765196	0.00430324	0.0150754	0	0.00400185
		S480	9	9	0.204803	0.0195236	289931	9	29.2479	9	4	1	1	1	4	27947.5	4096	0.292401	57.4573	0.0355918	0	179		S480	0.00839523	0.0119595	0.0089218	0.0101296	0.00779498	0.00867505	0.0050692	0.00914519	0.00574295	0.00256082	0.00476298	0.0034011	0.00508837	0.0103563	0.0130737	0.00876225	0.0164124	0.00762857	0	0.010929
		S481	4	9	0.174351	0	301852	4	19.3426	9	4	25	1	9	1	22788.6	5184	0.325706	402.917	0.0427981	0.395641	595.999		S481	0.00559682	0.0119595	0.00823181	0	0.00795362	0.00578337	0.00412239	0.00914519	0.00574295	0.0128041	0.00476298	0.0102033	0.00254418	0.00935172	0.0147079	0.00924783	0.0434617	0.00836527	0.000286907	0.0199424
		S482	9	1	0.154453	0.0132218	301902	9	198.807	9	16	16	1	9	16	22745.5	2304	0.239012	1.16241	0.157153	0.0828714	20		S482	0.00839523	0.0039865	0.00774786	0.00833595	0.00795428	0.00867505	0.0132162	0.00914519	0.0114859	0.0102433	0.00476298	0.0102033	0.0101767	0.00934286	0.00980525	0.00792203	0.00233442	0.0160298	0.000131309	0.00365318
		S483	9	9	0.0825821	0	295749	9	42.7691	9	16	1	1	1	4	25274	2916	0.197531	6.03857	0.039928	0	84.9999		S483	0.00839523	0.0119595	0.00566535	0	0.0078728	0.00867505	0.00612995	0.00914519	0.0114859	0.00256082	0.00476298	0.0034011	0.00508837	0.00984849	0.0110309	0.00720186	0.00532067	0.00807991	0	0.00753121
		S484	16	4	0.376066	0.0329125	290526	9	93.4316	9	16	1	1	4	16	27776.2	3249	0.38716	0	0.0296501	0.010763	55		S484	0.0111936	0.007973	0.0120897	0.013152	0.00780298	0.00867505	0.00906022	0.00914519	0.0114859	0.00256082	0.00476298	0.00680221	0.0101767	0.0103245	0.0116437	0.0100826	0	0.00696275	4.73215e-05	0.00605811
		S485	4	9	0.0573574	0	293364	4	59.4552	9	4	1	1	1	4	27095.8	2704	0.173611	0.581275	0.0852815	0	354.998		S485	0.00559682	0.0119595	0.00472148	0	0.007841	0.00578337	0.00722748	0.00914519	0.00574295	0.00256082	0.00476298	0.0034011	0.00508837	0.0101973	0.0106224	0.00675174	0.00165078	0.0118085	0	0.0153911
		S486	16	1	0.000838514	0	293612	9	43.539	9	16	1	1	4	4	27112.3	3364	0.146472	21.4163	0.096988	0.0171225	82.9999		S486	0.0111936	0.0039865	0.000570872	0	0.00784431	0.00867505	0.00618488	0.00914519	0.0114859	0.00256082	0.00476298	0.00680221	0.00508837	0.0102004	0.011848	0.00620159	0.0100201	0.0125929	5.96863e-05	0.00744208
		S487	9	9	0.00811041	0	307660	4	27.3091	1	16	9	1	1	1	19832.5	3025	0.16598	82.3177	0.0321438	0	117.001		S487	0.00839523	0.0119595	0.00177544	0	0.00802977	0.00578337	0.0048983	0.0030484	0.0114859	0.00768246	0.00476298	0.0034011	0.00254418	0.00872412	0.0112352	0.00660169	0.0196447	0.00724964	0	0.00883589
		S488	4	4	0.0289095	0	310210	9	99.0757	9	1	1	1	9	25	16116.3	1764	0.19753	0	0.0579004	0.0973746	72.9999		S488	0.00559682	0.007973	0.003352	0	0.00806298	0.00867505	0.00932987	0.00914519	0.00287148	0.00256082	0.00476298	0.0102033	0.0127209	0.0078644	0.00857959	0.00720184	0	0.0097299	0.000142336	0.00697938
		S489	9	4	0.0336114	0	309971	4	93.4316	1	16	9	1	4	16	15994.9	1764	0.308642	0	0.0706502	0	9		S489	0.00839523	0.007973	0.00361432	0	0.00805987	0.00578337	0.00906022	0.0030484	0.0114859	0.00768246	0.00476298	0.00680221	0.0101767	0.00783472	0.00857959	0.00900232	0	0.0107479	0	0.00245062
		S490	4	9	0.0312961	0	292308	9	25.8582	9	4	1	1	9	4	27465.1	3600	0.245744	108.485	0.0324555	0.15582	180.999		S490	0.00559682	0.0119595	0.00348762	0	0.00782687	0.00867505	0.00476641	0.00914519	0.00574295	0.00256082	0.00476298	0.0102033	0.00508837	0.0102665	0.0122566	0.00803282	0.0225519	0.0072847	0.000180054	0.0109899
		S491	16	1	0.000829717	0.0357047	297177	4	44.9786	9	16	1	9	4	4	26334.5	3600	0.308642	17.2634	0.0367677	0.0129438	44.9999		S491	0.0111936	0.0039865	0.00056787	0.0136985	0.00789178	0.00578337	0.0062863	0.00914519	0.0114859	0.00256082	0.014289	0.00680221	0.00508837	0.010053	0.0122566	0.00900232	0.00899626	0.00775355	5.18947e-05	0.00547976
		S492	9	9	0.248474	0.0153242	304608	9	40.5796	9	1	1	1	1	4	21418.9	2601	0.231824	8.47305	0.0312133	0	15		S492	0.00839523	0.0119595	0.00982708	0.00897427	0.00798985	0.00867505	0.00597098	0.00914519	0.00287148	0.00256082	0.00476298	0.0034011	0.00508837	0.00906633	0.0104181	0.00780199	0.00630259	0.00714394	0	0.00316374
		S493	16	9	0.193802	0.0317029	301984	9	39.9983	9	4	16	1	1	4	22528.5	2809	0.38716	9.28397	0.0227569	0	62.9999		S493	0.0111936	0.0119595	0.00867888	0.012908	0.00795536	0.00867505	0.00592806	0.00914519	0.00574295	0.0102433	0.00476298	0.0034011	0.00508837	0.0092982	0.0108266	0.0100826	0.00659729	0.00609992	0	0.00648374
		S494	4	4	0.000378824	0	300965	9	127.419	25	1	9	1	9	16	16683.1	1681	0.214335	0.116266	0.0376119	0.429155	40.9999		S494	0.00559682	0.007973	0.00038371	0	0.00794193	0.00867505	0.0105806	0.015242	0.00287148	0.00768246	0.00476298	0.0102033	0.0101767	0.00800149	0.00837532	0.00750192	0.000738287	0.00784207	0.000298812	0.00523055
		S495	1	9	0.125155	0	293183	9	54.2306	4	16	1	1	1	4	26198.7	3364	0.173611	1.16241	0.0437111	0	19		S495	0.00279841	0.0119595	0.00697443	0	0.00783858	0.00867505	0.00690262	0.0060968	0.0114859	0.00256082	0.00476298	0.0034011	0.00508837	0.010027	0.011848	0.00675174	0.00233442	0.00845403	0	0.00356068
		S496	16	9	0.117313	0.00544793	288471	4	36.2841	9	4	1	1	9	4	28387.5	3969	0.471789	16.9169	0.105256	1.56901	140.001		S496	0.0111936	0.0119595	0.00675238	0.00535089	0.00777533	0.00578337	0.00564612	0.00914519	0.00574295	0.00256082	0.00476298	0.0102033	0.00508837	0.0104375	0.0128694	0.0111301	0.00890553	0.0131187	0.000571352	0.00966543
		S497	9	9	0.0178842	0	302039	4	51.749	16	4	1	1	9	25	16667.3	1681	0.319016	26.0223	0.042667	0.224064	112.999		S497	0.00839523	0.0119595	0.00263645	0	0.00795609	0.00578337	0.00674284	0.0121936	0.00574295	0.00256082	0.00476298	0.0102033	0.0127209	0.00799771	0.00837532	0.00915235	0.0110452	0.00835245	0.000215912	0.00868346
		S498	4	4	0.041501	0	309867	9	79.5825	1	9	9	1	4	16	15954.2	2025	0.0933639	0.465031	0.0214866	0.0072223	48		S498	0.00559682	0.007973	0.00401618	0	0.00805852	0.00867505	0.00836182	0.0030484	0.00861443	0.00768246	0.00476298	0.00680221	0.0101767	0.00782475	0.00919242	0.00495126	0.00147652	0.00592722	3.8764e-05	0.00565947
		S499	1	1	0.0992861	0	289760	9	40.3026	9	16	1	1	4	4	28025.1	3600	0.322512	35.2087	0.0339621	0.0326286	78		S499	0.00279841	0.0039865	0.00621195	0	0.00779269	0.00867505	0.00595057	0.00914519	0.0114859	0.00256082	0.00476298	0.00680221	0.00508837	0.0103707	0.0122566	0.00920236	0.0128477	0.00745186	8.23931e-05	0.00721444
		S500	1	1	0.153183	0.000572367	297610	9	48.5011	9	4	1	1	4	16	24408.1	2304	0.16	10.3263	0.0997884	0.0126077	72		S500	0.00279841	0.0039865	0.00771595	0.00173439	0.00789753	0.00867505	0.00652781	0.00914519	0.00574295	0.00256082	0.00476298	0.00680221	0.0101767	0.00967832	0.00980525	0.00648166	0.00695778	0.0127734	5.12164e-05	0.00693141
		S501	1	9	0.11458	0.00551761	288893	9	44.5022	9	16	1	1	1	1	28254.6	4489	0.373457	4.64635	0.0805214	0	54		S501	0.00279841	0.0119595	0.00667327	0.005385	0.00778102	0.00867505	0.00625292	0.00914519	0.0114859	0.00256082	0.00476298	0.0034011	0.00254418	0.010413	0.0136865	0.00990254	0.00466719	0.0114742	0	0.00600278
		S502	4	1	0.0535598	0.00186402	306511	9	48.3378	1	4	1	1	9	16	20385.8	2601	0.236304	23.7204	0.039094	0.0778187	61		S502	0.00559682	0.0039865	0.00456251	0.00312994	0.00801476	0.00867505	0.00651682	0.0030484	0.00574295	0.00256082	0.00476298	0.0102033	0.0101767	0.00884498	0.0104181	0.00787702	0.0105453	0.00799508	0.000127243	0.00638
		S503	4	9	0.0769214	0.074046	310237	4	33.7258	1	16	1	1	1	4	16309.6	2304	0.19753	26.0223	0.0510615	0	160		S503	0.00559682	0.0119595	0.00546773	0.019727	0.00806333	0.00578337	0.00544343	0.0030484	0.0114859	0.00256082	0.00476298	0.0034011	0.00508837	0.00791141	0.00980525	0.00720184	0.0110452	0.00913723	0	0.0103327
		S504	9	1	0.143019	0	287648	4	99.998	1	4	9	1	1	9	28271.1	3025	0.217777	12.0624	0.0377513	0	76.9999		S504	0.00839523	0.0039865	0.00745556	0	0.00776423	0.00578337	0.0093732	0.0030484	0.00574295	0.00768246	0.00476298	0.0034011	0.00763255	0.0104161	0.0112352	0.00756193	0.00751995	0.00785658	0	0.00716804
		S505	4	9	0.169187	0	289692	4	34.5019	9	9	25	1	1	1	27450.2	2809	0.178271	22.799	0.00314476	0	295.001		S505	0.00559682	0.0119595	0.00810899	0	0.00779176	0.00578337	0.00550571	0.00914519	0.00861443	0.0128041	0.00476298	0.0034011	0.00254418	0.0102637	0.0108266	0.00684175	0.0103385	0.00226758	0	0.0140303
		S506	16	4	0.00324137	0.029061	296376	9	267.977	9	4	1	9	16	16	26511.7	2401	0.351166	0	0.140959	91.1143	56.9999		S506	0.0111936	0.007973	0.0011224	0.0123585	0.00788114	0.00867505	0.0153441	0.00914519	0.00574295	0.00256082	0.014289	0.0136044	0.0101767	0.0100867	0.0100095	0.00960247	0	0.0151815	0.00435396	0.00616727
		S507	1	1	0.101961	0.0188823	310552	9	112.965	1	4	1	1	9	16	17044.3	2116	0.284445	2.32428	0.0653687	0.179113	38		S507	0.00279841	0.0039865	0.00629509	0.0099618	0.00806743	0.00867505	0.0099624	0.0030484	0.00574295	0.00256082	0.00476298	0.0102033	0.0101767	0.00808766	0.0093967	0.00864223	0.00330099	0.0103384	0.000193044	0.00503555
		S508	9	9	0.0906082	0.0935528	310443	4	45.9863	9	25	25	1	9	9	16528.4	2209	0.237343	91.5195	0.00365037	1.37774	172.001		S508	0.00839523	0.0119595	0.00593428	0.0221737	0.00806601	0.00578337	0.00635633	0.00914519	0.0143574	0.0128041	0.00476298	0.0102033	0.00763255	0.00796432	0.00960097	0.00789432	0.0207136	0.00244307	0.000535395	0.0107132
		S509	4	4	0.361628	0.0135359	303647	9	110.529	9	4	25	1	9	16	21850.2	1521	0.130401	0	0.0671758	0.143073	149.999		S509	0.00559682	0.007973	0.0118554	0.0084344	0.00797724	0.00867505	0.00985442	0.00914519	0.00574295	0.0128041	0.00476298	0.0102033	0.0101767	0.00915714	0.00796677	0.0058515	0	0.0104803	0.000172532	0.0100046
		S510	16	9	0.231313	0.00305168	298214	9	38.2384	9	4	1	1	1	9	24168.7	1936	0.103033	12.2937	0.131477	0	154.001		S510	0.0111936	0.0119595	0.00948165	0.00400479	0.00790555	0.00867505	0.00579618	0.00914519	0.00574295	0.00256082	0.00476298	0.0034011	0.00763255	0.00963074	0.00898815	0.00520134	0.00759173	0.014662	0	0.0101372
		S511	9	4	0.264256	0.0141227	300531	9	110.887	9	4	1	1	16	16	23283.4	2025	0.151235	0.465031	0.131857	6.5514	23		S511	0.00839523	0.007973	0.0101344	0.00861527	0.00793619	0.00867505	0.00987035	0.00914519	0.00574295	0.00256082	0.00476298	0.0136044	0.0101767	0.0094527	0.00919242	0.00630162	0.00147652	0.0146831	0.0011675	0.00391759
		S512	9	4	0.185057	0	295649	9	142.437	9	4	16	1	9	16	25287.7	1681	0.137174	0	0.0250377	0.0422253	24		S512	0.00839523	0.007973	0.00848079	0	0.00787147	0.00867505	0.0111867	0.00914519	0.00574295	0.0102433	0.00476298	0.0102033	0.0101767	0.00985115	0.00837532	0.00600153	0	0.0063983	9.37298e-05	0.00400185
		S513	16	4	0.00468462	0.027423	295981	9	103.567	9	4	1	9	9	16	26599	2304	0.225385	0	0.114996	0.362528	115		S513	0.0111936	0.007973	0.00134934	0.0120052	0.00787589	0.00867505	0.00953901	0.00914519	0.00574295	0.00256082	0.014289	0.0102033	0.0101767	0.0101033	0.00980525	0.00769287	0	0.0137122	0.000274639	0.00876
		S514	1	4	0.0144541	0	301607	4	114.762	25	4	1	1	4	16	16674.8	1764	0.231824	0.116266	0.0636982	0.00190546	12		S514	0.00279841	0.007973	0.00237017	0	0.0079504	0.00578337	0.0100413	0.015242	0.00574295	0.00256082	0.00476298	0.00680221	0.0101767	0.00799951	0.00857959	0.00780199	0.000738287	0.0102054	1.99109e-05	0.00282974
		S515	4	1	0.0186639	0	309956	4	93.5658	1	16	9	1	9	16	15981.5	2401	0.25	0.929975	0.0813527	0.0332471	28.9999		S515	0.00559682	0.0039865	0.0026933	0	0.00805968	0.00578337	0.00906673	0.0030484	0.0114859	0.00768246	0.00476298	0.0102033	0.0101767	0.00783144	0.0100095	0.00810208	0.00208802	0.0115333	8.31703e-05	0.004399
		S516	16	4	0.16413	0.02372	302135	9	85.7574	9	4	16	1	4	16	22479.9	2401	0.183673	0	0.0814931	0.0265651	62.9999		S516	0.0111936	0.007973	0.0079869	0.0111652	0.00795735	0.00867505	0.00868016	0.00914519	0.00574295	0.0102433	0.00476298	0.00680221	0.0101767	0.00928816	0.0100095	0.00694463	0	0.0115433	7.43442e-05	0.00648374
		S517	4	4	0.120822	0	296356	9	103.567	9	4	16	1	9	16	25033.6	1849	0.308641	0	0.020197	0.0040614	58		S517	0.00559682	0.007973	0.00685263	0	0.00788088	0.00867505	0.00953901	0.00914519	0.00574295	0.0102433	0.00476298	0.0102033	0.0101767	0.00980153	0.00878387	0.0090023	0	0.0057466	2.90689e-05	0.00622113
		S518	4	9	0.0626681	0	306284	9	36.9867	1	4	1	1	1	1	20655.2	2809	0.396434	15.0687	0.127638	0	84		S518	0.00559682	0.0119595	0.00493523	0	0.00801179	0.00867505	0.00570053	0.0030484	0.00574295	0.00256082	0.00476298	0.0034011	0.00254418	0.00890321	0.0108266	0.0102026	0.00840498	0.0144463	0	0.00748678
		S519	1	9	0.0547579	0	291645	9	26.3587	9	1	1	1	1	1	27645.7	3969	0.317523	98.5656	0.0388232	0	246		S519	0.00279841	0.0119595	0.00461325	0	0.00781799	0.00867505	0.00481231	0.00914519	0.00287148	0.00256082	0.00476298	0.0034011	0.00254418	0.0103002	0.0128694	0.00913091	0.0214962	0.00796734	0	0.0128122
		S520	9	4	0.00296723	0.0308231	296376	9	166.666	9	4	1	9	16	16	26511.7	2916	0.347798	0.465031	0.186364	19.8413	147.001		S520	0.00839523	0.007973	0.00107389	0.0127276	0.00788114	0.00867505	0.0121008	0.00914519	0.00574295	0.00256082	0.014289	0.0136044	0.0101767	0.0100867	0.0110309	0.0095563	0.00147652	0.0174562	0.00203178	0.00990412
		S521	4	1	0.112307	0.0282539	310512	4	54.501	1	16	1	1	9	4	16895.6	2500	0.319967	27.8624	0.0437362	0.352366	174		S521	0.00559682	0.0039865	0.00660673	0.0121857	0.0080669	0.00578337	0.00691981	0.0030484	0.0114859	0.00256082	0.00476298	0.0102033	0.00508837	0.00805229	0.0102138	0.00916598	0.011429	0.00845645	0.000270762	0.0107753
		S522	9	1	0.0949607	0	310500	4	37.7227	1	16	1	1	4	1	17144.5	2704	0.231825	53.0237	0.0392084	0.0204164	46		S522	0.00839523	0.0039865	0.00607514	0	0.00806675	0.00578337	0.00575696	0.0030484	0.0114859	0.00256082	0.00476298	0.00680221	0.00254418	0.00811139	0.0106224	0.00780201	0.0157665	0.00800676	6.5175e-05	0.00554031
		S523	16	1	0.144353	0	291374	9	45.9798	4	16	1	1	9	9	26850.8	2916	0.331496	33.3742	0.0180343	0.114794	103.999		S523	0.0111936	0.0039865	0.00749026	0	0.00781436	0.00867505	0.00635588	0.0060968	0.0114859	0.00256082	0.00476298	0.0102033	0.00763255	0.010151	0.0110309	0.00932966	0.0125085	0.00543022	0.000154543	0.00833049
		S524	1	4	0.144082	0.000396217	297610	9	93.4316	9	4	1	1	9	16	24408.1	2304	0.340277	0	0.127355	0.0879781	20		S524	0.00279841	0.007973	0.00748322	0.00144303	0.00789753	0.00867505	0.00906022	0.00914519	0.00574295	0.00256082	0.00476298	0.0102033	0.0101767	0.00967832	0.00980525	0.00945242	0	0.0144303	0.000135294	0.00365318
		S525	9	1	0.140897	0.0105711	289304	9	79.5825	9	16	1	1	9	16	28169.3	3025	0.298439	11.5995	0.0376247	0.238519	163.999		S525	0.00839523	0.0039865	0.00740006	0.00745368	0.00778655	0.00867505	0.00836182	0.00914519	0.0114859	0.00256082	0.00476298	0.0102033	0.0101767	0.0103973	0.0112352	0.00885227	0.00737426	0.0078434	0.000222768	0.0104611
		S526	16	4	0.176418	0	289445	4	106.238	9	9	25	1	9	16	27541.1	1764	0.291258	0.116266	0.00277516	0.226043	40.9999		S526	0.0111936	0.007973	0.00828049	0	0.00778845	0.00578337	0.00966124	0.00914519	0.00861443	0.0128041	0.00476298	0.0102033	0.0101767	0.0102807	0.00857959	0.00874511	0.000738287	0.00213016	0.000216864	0.00523055
		S527	9	9	0.0178842	0	302039	4	41.3223	16	1	25	1	1	1	16667.3	2809	0.217777	7.5459	0.0650954	0	49		S527	0.00839523	0.0119595	0.00263645	0	0.00795609	0.00578337	0.00602538	0.0121936	0.00287148	0.0128041	0.00476298	0.0034011	0.00254418	0.00799771	0.0108266	0.00756193	0.00594778	0.0103167	0	0.00571812
		S528	4	1	0.144481	0	291037	9	74.8981	4	4	1	1	9	4	27096.1	2916	0.236304	14.8376	0.136872	0.734518	67		S528	0.00559682	0.0039865	0.00749359	0	0.00780983	0.00867505	0.00811199	0.0060968	0.00574295	0.00256082	0.00476298	0.0102033	0.00508837	0.0101973	0.0110309	0.00787702	0.00834028	0.0149598	0.000390924	0.00668641
		S529	4	9	0.0257564	0	307063	4	55.0092	1	4	1	1	1	9	20108.7	2401	0.16	1.0462	0.0321765	0	20		S529	0.00559682	0.0119595	0.00316393	0	0.00802198	0.00578337	0.006952	0.0030484	0.00574295	0.00256082	0.00476298	0.0034011	0.00763255	0.00878464	0.0100095	0.00648166	0.00221466	0.00725332	0	0.00365318
		S530	9	4	0.21479	0	289519	4	131.281	9	9	25	1	9	9	27499.6	1936	0.369473	0	0.00300391	5.25459	241.998		S530	0.00839523	0.007973	0.00913672	0	0.00778945	0.00578337	0.0107397	0.00914519	0.00861443	0.0128041	0.00476298	0.0102033	0.00763255	0.010273	0.00898815	0.00984958	0	0.00221621	0.00104559	0.0127075
		S531	16	1	0.0346794	0	292644	4	154.542	9	4	1	9	9	16	27424	2704	0.268862	0.232526	0.164264	0.00596977	8.00002		S531	0.0111936	0.0039865	0.0036713	0	0.00783137	0.00578337	0.0116524	0.00914519	0.00574295	0.00256082	0.014289	0.0102033	0.0101767	0.0102588	0.0106224	0.00840216	0.00104408	0.0163885	3.52428e-05	0.00231047
		S532	16	1	0.0216472	0	309854	4	69.4151	1	16	9	1	1	9	15942.1	2401	0.308642	1.51103	0.10293	0	12		S532	0.0111936	0.0039865	0.00290058	0	0.00805835	0.00578337	0.00780942	0.0030484	0.0114859	0.00768246	0.00476298	0.0034011	0.00763255	0.00782177	0.0100095	0.00900232	0.00266156	0.0129729	0	0.00282974
		S533	16	1	0.126539	0	291115	4	36.9867	4	9	16	1	1	9	27075.7	2704	0.226757	15.0687	0.0247694	0	37		S533	0.0111936	0.0039865	0.00701287	0	0.00781088	0.00578337	0.00570053	0.0060968	0.00861443	0.0102433	0.00476298	0.0034011	0.00763255	0.0101935	0.0106224	0.00771626	0.00840498	0.00636393	0	0.00496885
		S534	1	1	0.0391517	0.0276727	310220	9	52.5676	1	1	1	1	9	9	16246.6	2704	0.25	13.1035	0.055343	0.0664944	94		S534	0.00279841	0.0039865	0.00390085	0.0120597	0.00806311	0.00867505	0.00679596	0.0030484	0.00287148	0.00256082	0.00476298	0.0102033	0.00763255	0.00789611	0.0106224	0.00810208	0.00783776	0.0095126	0.000117621	0.00791989
		S535	9	1	0.0371356	0.0668073	310249	4	43.936	1	16	1	1	9	9	16276.4	2704	0.281817	45.16	0.0479089	0.134513	136		S535	0.00839523	0.0039865	0.00379909	0.0187379	0.00806349	0.00578337	0.00621301	0.0030484	0.0114859	0.00256082	0.00476298	0.0102033	0.00763255	0.00790336	0.0106224	0.0086022	0.0145504	0.00885066	0.000167291	0.00952631
		S536	9	9	0.0018002	0.0280301	297014	9	29.9309	9	4	1	9	1	4	26344.5	3481	0.147332	50.747	0.0434097	0	109		S536	0.00839523	0.0119595	0.000836459	0.0121373	0.00788962	0.00867505	0.00512804	0.00914519	0.00574295	0.00256082	0.014289	0.0034011	0.00508837	0.0100549	0.0120523	0.00621977	0.0154243	0.00842483	0	0.00852842
		S537	1	1	0.274322	0.0169757	300345	4	114.411	9	4	1	1	9	16	23347.2	2116	0.38716	1.16241	0.0326677	0.212391	21		S537	0.00279841	0.0039865	0.0103256	0.00944549	0.00793373	0.00578337	0.010026	0.00914519	0.00574295	0.00256082	0.00476298	0.0102033	0.0101767	0.00946565	0.0093967	0.0100826	0.00233442	0.00730847	0.000210213	0.00374339
		S538	9	4	0.040321	0.0915849	310299	4	137.954	1	9	1	1	9	16	16379.6	1936	0.1238	0	0.0836968	0.016734	31		S538	0.00839523	0.007973	0.00395867	0.0219393	0.00806414	0.00578337	0.0110093	0.0030484	0.00861443	0.00256082	0.00476298	0.0102033	0.0101767	0.00792839	0.00898815	0.00570146	0	0.0116983	5.90053e-05	0.00454816
		S539	16	4	0.0315208	0	309971	4	85.7574	1	16	9	1	1	16	15994.9	1936	0.308641	0	0.0406821	0	16		S539	0.0111936	0.007973	0.00350012	0	0.00805987	0.00578337	0.00868016	0.0030484	0.0114859	0.00768246	0.00476298	0.0034011	0.0101767	0.00783472	0.00898815	0.0090023	0	0.00815585	0	0.0032675
		S540	1	4	0.245148	0.00340878	298450	9	63.7602	9	16	1	1	1	16	24089.2	2304	0.351166	3.02113	0.051024	0	8.00002		S540	0.00279841	0.007973	0.00976108	0.00423263	0.00790867	0.00867505	0.00748457	0.00914519	0.0114859	0.00256082	0.00476298	0.0034011	0.0101767	0.00961488	0.00980525	0.00960247	0.00376343	0.00913387	0	0.00231047
		S541	16	9	0.277812	0.0057821	299289	9	44.3376	9	4	1	1	1	4	23767.8	2304	0.19753	4.76243	0.0319305	0	24		S541	0.0111936	0.0119595	0.0103911	0.00551255	0.00791978	0.00867505	0.00624135	0.00914519	0.00574295	0.00256082	0.00476298	0.0034011	0.00508837	0.00955052	0.00980525	0.00720184	0.00472513	0.00722554	0	0.00400185
		S542	16	1	0.157615	0	290710	4	45.593	4	9	16	1	1	16	27213.8	2704	0.4171	3.94996	0.0580521	0	293.999		S542	0.0111936	0.0039865	0.00782676	0	0.00780544	0.00578337	0.00632909	0.0060968	0.00861443	0.0102433	0.00476298	0.0034011	0.0101767	0.0102194	0.0106224	0.0104652	0.00430324	0.00974264	0	0.0140065
		S543	9	1	0.00203653	0.032142	296774	4	100.39	9	4	1	9	9	16	26423.5	2809	0.308642	1.8596	0.072082	0.0991022	54		S543	0.00839523	0.0039865	0.00088967	0.0129971	0.00788644	0.00578337	0.00939157	0.00914519	0.00574295	0.00256082	0.014289	0.0102033	0.0101767	0.01007	0.0108266	0.00900232	0.00295263	0.0108563	0.000143593	0.00600278
		S544	9	1	0.121915	0.0390948	310492	4	57.5145	1	4	1	1	4	16	16784.2	2209	0.173611	6.73439	0.0450908	0.00875628	15		S544	0.00839523	0.0039865	0.00688354	0.0143341	0.00806664	0.00578337	0.00710854	0.0030484	0.00574295	0.00256082	0.00476298	0.00680221	0.0101767	0.00802571	0.00960097	0.00675174	0.00561886	0.00858641	4.26826e-05	0.00316374
		S545	9	9	0.0443338	0	310085	4	32.4474	9	1	1	1	1	1	16098.3	3600	0.284444	32.4564	0.0536233	0	98.9999		S545	0.00839523	0.0119595	0.00415099	0	0.00806136	0.00578337	0.00533927	0.00914519	0.00287148	0.00256082	0.00476298	0.0034011	0.00254418	0.00786	0.0122566	0.00864221	0.0123353	0.00936363	0	0.0081278
		S546	9	4	0.0672406	0.0870876	310308	4	92.43	1	16	1	1	9	16	16340.3	2116	0.133283	0.465031	0.0508904	0.0801026	40.9999		S546	0.00839523	0.007973	0.00511211	0.0213938	0.00806426	0.00578337	0.00901153	0.0030484	0.0114859	0.00256082	0.00476298	0.0102033	0.0101767	0.00791885	0.0093967	0.00591581	0.00147652	0.00912191	0.000129097	0.00523055
		S547	9	1	0.0992433	0	292107	9	91.4198	4	16	1	1	4	9	26593.8	2916	0.25	1.16241	0.0352377	0.0240892	115.999		S547	0.00839523	0.0039865	0.00621061	0	0.00782417	0.00867505	0.00896215	0.0060968	0.0114859	0.00256082	0.00476298	0.00680221	0.00763255	0.0101024	0.0110309	0.00810208	0.00233442	0.00759052	7.0795e-05	0.00879799
		S548	1	9	0	0	310125	9	37.8439	1	4	1	1	1	4	15940.1	2116	0.27855	13.1035	0.0327458	0	30		S548	0.00279841	0.0119595	0	0	0.00806188	0.00867505	0.0057662	0.0030484	0.00574295	0.00256082	0.00476298	0.0034011	0.00508837	0.00782128	0.0093967	0.0085522	0.00783776	0.00731721	0	0.00447421
		S549	16	4	0.0525744	0	310022	4	38.4462	1	16	16	1	4	1	18022	2500	0.19753	47.2138	0.011712	0.0493648	115		S549	0.0111936	0.007973	0.00452034	0	0.00806053	0.00578337	0.00581191	0.0030484	0.0114859	0.0102433	0.00476298	0.00680221	0.00254418	0.00831637	0.0102138	0.00720184	0.0148776	0.00437606	0.000101344	0.00876
		S550	16	9	0.0918229	0.0932435	310463	1	36.2841	9	9	25	1	1	1	16571.4	3364	0.163248	16.9169	0.0186669	0	162.999		S550	0.0111936	0.0119595	0.00597392	0.022137	0.00806627	0.00289168	0.00564612	0.00914519	0.00861443	0.0128041	0.00476298	0.0034011	0.00254418	0.00797466	0.011848	0.00654713	0.00890553	0.00552464	0	0.0104291
		S551	16	4	0.165906	0	293208	9	107.311	4	16	1	1	9	9	26179.9	2500	0.261234	0	0.120142	0.0354347	18		S551	0.0111936	0.007973	0.00802998	0	0.00783891	0.00867505	0.00970988	0.0060968	0.0114859	0.00256082	0.00476298	0.0102033	0.00763255	0.0100234	0.0102138	0.00828212	0	0.0140157	8.58629e-05	0.00346571
		S552	4	9	0.0542289	0	310040	4	37.6302	9	1	9	1	9	4	16059.2	2916	0.474568	13.566	0.0807765	0.61547	30		S552	0.00559682	0.0119595	0.00459092	0	0.00806077	0.00578337	0.0057499	0.00914519	0.00287148	0.00768246	0.00476298	0.0102033	0.00508837	0.00785046	0.0110309	0.0111629	0.00797488	0.0114924	0.000357845	0.00447421
		S553	16	9	0.0395847	0	307290	9	37.4243	1	16	1	1	1	4	16235.6	2209	0.308642	14.0285	0.00789647	0	26		S553	0.0111936	0.0119595	0.00392236	0	0.00802494	0.00867505	0.00573415	0.0030484	0.0114859	0.00256082	0.00476298	0.0034011	0.00508837	0.00789345	0.00960097	0.00900232	0.00810969	0.00359322	0	0.00416526
		S554	9	1	0.076831	0	310326	9	43.6832	9	16	1	1	4	4	17692.5	2809	0.272716	20.9552	0.0591078	0.00597221	82.9999		S554	0.00839523	0.0039865	0.00546452	0	0.00806449	0.00867505	0.00619512	0.00914519	0.0114859	0.00256082	0.00476298	0.00680221	0.00508837	0.00823999	0.0108266	0.00846217	0.00991162	0.00983083	3.525e-05	0.00744208
		S555	9	1	0.00215358	0.0328084	296774	4	100.39	9	4	1	9	9	16	26423.5	3025	0.326531	1.8596	0.0838786	0.147146	46.9999		S555	0.00839523	0.0039865	0.000914881	0.0131312	0.00788644	0.00578337	0.00939157	0.00914519	0.00574295	0.00256082	0.014289	0.0102033	0.0101767	0.01007	0.0112352	0.00925953	0.00295263	0.011711	0.000174971	0.00560021
		S556	1	9	0.144628	0	291115	9	54.2306	4	9	16	1	1	1	27075.7	3249	0.444445	1.16241	0.0263299	0	89		S556	0.00279841	0.0119595	0.00749739	0	0.00781088	0.00867505	0.00690262	0.0060968	0.00861443	0.0102433	0.00476298	0.0034011	0.00254418	0.0101935	0.0116437	0.0108028	0.00233442	0.00656134	0	0.00770638
		S557	1	9	0.100811	0.00971226	305603	9	42.6447	9	16	1	1	1	4	20965	2500	0.19753	6.15457	0.0446409	0	22		S557	0.00279841	0.0119595	0.00625948	0.00714447	0.00800289	0.00867505	0.00612103	0.00914519	0.0114859	0.00256082	0.00476298	0.0034011	0.00508837	0.00896975	0.0102138	0.00720184	0.00537153	0.00854347	0	0.00383149
		S558	4	1	0.120338	0.00278578	305363	9	54.9579	9	16	1	1	9	16	21090.9	2209	0.255077	16.8015	0.0137605	2.79131	122.999		S558	0.00559682	0.0039865	0.00683889	0.00382634	0.00799975	0.00867505	0.00694876	0.00914519	0.0114859	0.00256082	0.00476298	0.0102033	0.0101767	0.00899663	0.00960097	0.00818393	0.00887509	0.00474334	0.00076207	0.00905955
		S559	9	4	0.125431	0	295943	25	136.958	9	25	25	1	9	16	25186.3	1369	0.187777	0	0	1.52461	84		S559	0.00839523	0.007973	0.0069821	0	0.00787538	0.0144584	0.0109695	0.00914519	0.0143574	0.0128041	0.00476298	0.0102033	0.0101767	0.00983139	0.00755821	0.0070218	0	0	0.00056321	0.00748678
		S560	16	1	0.157454	3.28088e-05	287607	4	38.789	1	4	1	1	9	16	28467.5	2809	0.197531	44.7033	0.117007	0.197748	248		S560	0.0111936	0.0039865	0.00782278	0.000415246	0.00776368	0.00578337	0.00583776	0.0030484	0.00574295	0.00256082	0.00476298	0.0102033	0.0101767	0.0104522	0.0108266	0.00720186	0.0144767	0.0138316	0.000202837	0.0128641
		S561	4	1	0.00190849	0.00303758	309996	4	88.2987	1	4	1	1	9	16	15978.7	1764	0.19753	3.3695	0.0383259	0.0540837	11		S561	0.00559682	0.0039865	0.00086125	0.00399552	0.0080602	0.00578337	0.00880784	0.0030484	0.00574295	0.00256082	0.00476298	0.0102033	0.0101767	0.00783076	0.00857959	0.00720184	0.00397449	0.00791615	0.000106078	0.00270926
		S562	9	1	0.0147423	0	301682	9	46.1643	16	16	1	1	1	16	16672.5	1849	0.217777	14.4909	0.045412	0	25		S562	0.00839523	0.0039865	0.00239368	0	0.00795138	0.00867505	0.00636862	0.0121936	0.0114859	0.00256082	0.00476298	0.0034011	0.0101767	0.00799895	0.00878387	0.00756193	0.00824227	0.00861694	0	0.00408437
		S563	9	9	0.148694	0	287089	4	42.6447	1	4	9	1	1	1	28620.2	3721	0.142716	6.15457	0.047565	0	27		S563	0.00839523	0.0119595	0.00760206	0	0.00775668	0.00578337	0.00612103	0.0030484	0.00574295	0.00768246	0.00476298	0.0034011	0.00254418	0.0104802	0.0124608	0.00612157	0.00537153	0.00881884	0	0.0042446
		S564	1	9	0	0	285589	9	30.4671	1	4	9	1	1	1	29042.6	3481	0.275891	46.073	0.0522191	0	94		S564	0.00279841	0.0119595	0	0	0.00773639	0.00867505	0.00517377	0.0030484	0.00574295	0.00768246	0.00476298	0.0034011	0.00254418	0.0105572	0.0120523	0.00851128	0.0146968	0.00924022	0	0.00791989
		S565	9	9	0.0592173	0	309964	4	30.5506	1	16	1	1	4	4	15837	2209	0.299219	45.3882	0.0553581	0.020789	143.001		S565	0.00839523	0.0119595	0.00479742	0	0.00805978	0.00578337	0.00518086	0.0030484	0.0114859	0.00256082	0.00476298	0.00680221	0.00508837	0.00779594	0.00960097	0.00886382	0.0145872	0.00951389	6.5767e-05	0.00976843
		S566	16	1	0.189162	0	290980	16	48.3378	4	16	25	1	4	9	26983	2704	0.340277	23.7204	0.0150717	0.0154803	58		S566	0.0111936	0.0039865	0.00857435	0	0.00780908	0.0115667	0.00651682	0.0060968	0.0114859	0.0128041	0.00476298	0.00680221	0.00763255	0.010176	0.0106224	0.00945242	0.0105453	0.0049642	5.6752e-05	0.00622113
		S567	4	1	0.133207	0	297000	4	152.886	16	1	9	1	9	16	16750.6	1849	0.173611	2.32428	0.0427327	0.035605	19		S567	0.00559682	0.0039865	0.00719529	0	0.00788944	0.00578337	0.0115898	0.0121936	0.00287148	0.00768246	0.00476298	0.0102033	0.0101767	0.00801766	0.00878387	0.00675174	0.00330099	0.00835888	8.60691e-05	0.00356068
		S568	4	4	0.000892366	0.0378816	297359	4	171.039	9	4	1	9	16	16	26227.8	2025	0.181413	0	0.0942158	7.59019	50		S568	0.00559682	0.007973	0.000588919	0.0141099	0.0078942	0.00578337	0.0122586	0.00914519	0.00574295	0.00256082	0.014289	0.0136044	0.0101767	0.0100326	0.00919242	0.00690177	0	0.0124117	0.00125666	0.00577618
		S569	4	9	0.00033677	0	285645	9	26.9661	1	4	9	1	1	4	28996	3844	0.342441	87.8205	0.0928488	0	204.999		S569	0.00559682	0.0119595	0.000361785	0	0.00773716	0.00867505	0.00486745	0.0030484	0.00574295	0.00768246	0.00476298	0.0034011	0.00508837	0.0105488	0.0126651	0.00948243	0.0202907	0.0123213	0	0.0116958
		S570	16	1	0.109913	0.0234522	309120	4	74.2916	1	4	9	1	1	16	18828.5	1849	0.340277	1.51103	0.0328773	0	15		S570	0.0111936	0.0039865	0.00653594	0.011102	0.00804881	0.00578337	0.00807908	0.0030484	0.00574295	0.00768246	0.00476298	0.0034011	0.0101767	0.00850042	0.00878387	0.00945242	0.00266156	0.00733189	0	0.00316374
		S571	16	4	0.0639746	0	309964	9	122.153	1	4	1	1	9	16	15837	1849	0.308642	0	0.0561609	0.0751796	24		S571	0.0111936	0.007973	0.00498641	0	0.00805978	0.00867505	0.0103596	0.0030484	0.00574295	0.00256082	0.00476298	0.0102033	0.0101767	0.00779594	0.00878387	0.00900232	0	0.00958263	0.000125067	0.00400185
		S572	1	1	0.0178842	0	302423	4	89.9191	25	4	1	1	9	16	16663.5	1936	0.261234	4.2982	0.055764	0.191429	24		S572	0.00279841	0.0039865	0.00263645	0	0.00796114	0.00578337	0.00888829	0.015242	0.00574295	0.00256082	0.00476298	0.0102033	0.0101767	0.00799678	0.00898815	0.00828212	0.00448893	0.00954871	0.00019957	0.00400185
		S573	9	1	0.292942	0.0118784	298858	9	112.415	9	25	1	1	9	25	23914.1	1764	0.336687	7.5459	0.0293512	3.40978	64		S573	0.00839523	0.0039865	0.0106703	0.00790112	0.00791407	0.00867505	0.00993812	0.00914519	0.0143574	0.00256082	0.00476298	0.0102033	0.0127209	0.00957988	0.00857959	0.00940241	0.00594778	0.00692757	0.000842276	0.006535
		S574	1	4	0.00143863	0.0378816	297177	4	107.311	9	16	1	9	9	16	26334.5	2116	0.256211	0	0.0260926	0.183264	89.9999		S574	0.00279841	0.007973	0.000747754	0.0141099	0.00789178	0.00578337	0.00970988	0.00914519	0.0114859	0.00256082	0.014289	0.0102033	0.0101767	0.010053	0.0093967	0.00820211	0	0.0065317	0.000195267	0.00774955
		S575	4	4	0.232987	0	289890	4	133.705	9	9	25	1	9	16	27352.9	1681	0.156684	0	0.00415975	3.71063	231		S575	0.00559682	0.007973	0.00951589	0	0.00779442	0.00578337	0.0108384	0.00914519	0.00861443	0.0128041	0.00476298	0.0102033	0.0101767	0.0102455	0.00837532	0.00641414	0	0.00260796	0.000878649	0.0124154
		S576	1	1	0.0178842	0	301539	4	34.5922	25	4	1	1	9	4	16678.4	1849	0.0909547	88.6055	0.0354682	0.514687	60.0001		S576	0.00279841	0.0039865	0.00263645	0	0.0079495	0.00578337	0.00551291	0.015242	0.00574295	0.00256082	0.00476298	0.0102033	0.00508837	0.00800037	0.00878387	0.00488696	0.0203812	0.0076153	0.000327237	0.00632749
		S577	16	4	0.167284	0	287677	9	37.2256	9	4	9	1	1	4	28167.2	3136	0.137174	14.4909	0.182755	0	56.9999		S577	0.0111936	0.007973	0.00806327	0	0.00776462	0.00867505	0.00571891	0.00914519	0.00574295	0.00768246	0.00476298	0.0034011	0.00508837	0.0103969	0.0114395	0.00600153	0.00824227	0.0172863	0	0.00616727
		S578	9	1	0.252984	0.00718997	297745	9	43.7199	9	16	25	1	9	4	24328.5	4096	0.308642	82.3177	0.019801	0.156317	114		S578	0.00839523	0.0039865	0.00991586	0.00614715	0.00789932	0.00867505	0.00619771	0.00914519	0.0114859	0.0128041	0.00476298	0.0102033	0.00508837	0.00966252	0.0130737	0.00900232	0.0196447	0.00568999	0.000180341	0.00872185
		S579	16	1	0.0698703	0	310161	16	52.3157	9	16	16	1	1	25	17818	1681	0.239012	1.51103	0.00106687	0	21		S579	0.0111936	0.0039865	0.00521111	0	0.00806234	0.0115667	0.00677966	0.00914519	0.0114859	0.0102433	0.00476298	0.0034011	0.0127209	0.00826917	0.00837532	0.00792203	0.00266156	0.00132076	0	0.00374339
		S580	4	4	0.14065	0.037173	310171	9	115.877	1	1	1	1	9	16	16363.5	1369	0.18671	0	0.0490866	1.37964	103.999		S580	0.00559682	0.007973	0.00739356	0.0139773	0.00806247	0.00867505	0.01009	0.0030484	0.00287148	0.00256082	0.00476298	0.0102033	0.0101767	0.00792449	0.00755821	0.0070018	0	0.00895879	0.000535764	0.00833049
		S581	9	1	0.00239189	0	286066	9	42.7691	1	16	9	1	4	1	28901.7	3844	0.288409	6.03857	0.055009	0.000157864	20		S581	0.00839523	0.0039865	0.000964173	0	0.00774284	0.00867505	0.00612995	0.0030484	0.0114859	0.00768246	0.00476298	0.00680221	0.00254418	0.0105316	0.0126651	0.00870223	0.00532067	0.00948385	5.73103e-06	0.00365318
		S582	9	1	0.28952	0.000773891	296222	9	44.8011	9	16	16	1	4	9	24907.8	2601	0.133283	17.7251	0.0158244	0.0204164	44.9999		S582	0.00839523	0.0039865	0.0106078	0.00201674	0.0078791	0.00867505	0.00627388	0.00914519	0.0114859	0.0102433	0.00476298	0.00680221	0.00763255	0.00977688	0.0104181	0.00591581	0.00911577	0.00508664	6.5175e-05	0.00547976
		S583	16	9	0.061998	0	309163	9	40.4929	9	4	1	1	1	1	16054.9	2116	0.295077	8.58889	0.05747	0	72		S583	0.0111936	0.0119595	0.00490877	0	0.00804936	0.00867505	0.0059646	0.00914519	0.00574295	0.00256082	0.00476298	0.0034011	0.00254418	0.0078494	0.0093967	0.00880226	0.00634552	0.00969367	0	0.00693141
		S584	4	9	0.000332286	0.0378816	297582	4	46.0033	9	4	1	9	1	16	26245.3	2601	0.474568	3.7178	0.0191097	0	23		S584	0.00559682	0.0119595	0.000359368	0.0141099	0.00789717	0.00578337	0.0063575	0.00914519	0.00574295	0.00256082	0.014289	0.0034011	0.0101767	0.0100359	0.0104181	0.0111629	0.00417486	0.00558978	0	0.00391759
		S585	9	1	0.280851	0.0428796	302239	4	103.95	9	4	16	1	9	16	22411.9	2304	0.351166	0.581275	0.0391996	0.106122	12		S585	0.00839523	0.0039865	0.0104477	0.0150119	0.00795872	0.00578337	0.00955663	0.00914519	0.00574295	0.0102433	0.00476298	0.0102033	0.0101767	0.0092741	0.00980525	0.00960247	0.00165078	0.00800587	0.000148592	0.00282974
		S586	9	4	0.0178842	0	301985	4	50.3934	25	16	1	1	4	16	16670.9	2116	0.217777	7.89363	0.0360726	0.00772395	24		S586	0.00839523	0.007973	0.00263645	0	0.00795538	0.00578337	0.00665394	0.015242	0.0114859	0.00256082	0.00476298	0.00680221	0.0101767	0.00799858	0.0093967	0.00756193	0.00608327	0.00767992	4.00877e-05	0.00400185
		S587	4	9	0.00812518	0.00287298	309859	4	54.2306	1	4	1	1	1	4	15971.9	1764	0.151235	1.16241	0.0344295	0	4		S587	0.00559682	0.0119595	0.00177705	0.00388576	0.00805842	0.00578337	0.00690262	0.0030484	0.00574295	0.00256082	0.00476298	0.0034011	0.00508837	0.00782908	0.00857959	0.00630162	0.00233442	0.00750297	0	0.00163375
[truncated: 14,263 more rows]

## Sheet: SM3
		Supplementary Material (SM) 3: Calculation of weighted normalized matrix
[truncated: 14,853 more rows]

[truncated: 2 more sheets: SM4, SM5]
